# Supplementary material for: Characterization and regulation of cell cycle-independent noncanonical gene targeting
Source: Nat Commun. 2024 Jun 18;15:5044. doi: 10.1038/s41467-024-49385-9 (PMC11189520; doi:10.1038/s41467-024-49385-9)
Supplement: Supplementary file 4 — Source Data [file 41467_2024_49385_MOESM4_ESM.xlsx]

## Sheet: Fig.1
	Fig. 1c
	Experiment	Genotype	Rad51 inhibitor		Total no. of cells plated (x 105)	Plating efficiency (%)	Total no. of puromycin resistant clones	No. of puromycin resistant clones analyzed	No. of targeted clones	Gene-targeting efficiency (%)	Total integration frequency (x 10-5)	Random integration frequency (x 10-5)	Targeted integration frequency (x 10-5)			Experiment	Genotype	Rad52 inhibitor		Total no. of cells plated (x 105)	Plating efficiency (%)	Total no. of puromycin resistant clones	No. of puromycin resistant clones analyzed	No. of targeted clones	Gene-targeting efficiency (%)	Total integration frequency (x 10-5)	Random integration frequency (x 10-5)	Targeted integration frequency (x 10-5)
			B02	RI-2														DOPA	AICAR
	1	WT	−	−	2.16	0.69	27	27	20	74.0741	18.1159	4.69673	13.4192			1	WT	−	−	2.9	0.65	18	18	14	77.7778	9.54907	2.12202	7.42706
			+	−	2.56	0.54	19	19	7	36.8421	13.7442	8.68056	5.06366					+	−	2.5	0.6	17	17	14	82.3529	11.3333	2	9.33333
			−	+	2.76	0.6	16	16	5	31.25	9.66184	6.64251	3.01932					−	+	2.52	0.57	23	23	15	65.2174	16.0123	5.56948	10.4428
		RAD54−/−RAD54B−/−	−	−	5.94	0.31	59	59	7	11.8644	32.0408	28.2394	3.80146				RAD54−/−RAD54B−/−	−	−	6.44	0.41	65	65	6	9.23077	24.6175	22.3451	2.27238
			+	−	8.55	0.2	77	77	12	15.5844	45.0292	38.0117	7.01754					+	−	4.2	0.15	8	8	0	0	12.6984	12.7	0
			−	+	9.18	0.28	66	66	10	15.1515	25.6769	21.7865	3.89045					−	+	9.36	0.19	43	43	1	2.32558	24.179	23.6167	0.562303
	2	WT	−	−	1.68	0.71	24	24	19	79.1667	20.1207	4.19182	15.9289			2	WT	−	−	2.16	0.82	27	27	22	81.4815	15.2439	2.82294	12.421
			+	−	4.08	0.6	22	22	6	27.2727	8.98693	6.53595	2.45098					+	−	2.12	0.61	24	24	15	62.5	18.5586	6.95948	11.5991
			−	+	3.36	0.615	20	20	9	45	9.67867	5.32327	4.3554					−	+	2.76	0.69	31	31	25	80.6452	16.2781	3.1506	13.1275
		RAD54−/−RAD54B−/−	−	−	7.12	0.47	88	88	8	9.09091	26.2969	23.9063	2.39063				RAD54−/−RAD54B−/−	−	−	7.76	0.49	118	88	7	7.95455	31.033	28.5645	2.46854
			+	−	7.2	0.35	91	91	7	7.69231	36.1111	33.3333	2.77778					+	−	8.58	0.29	36	36	1	2.77778	14.4683	14.0664	0.401897
			−	+	6.4	0.365	78	78	9	11.5385	33.3904	29.5377	3.85274					−	+	10.5	0.38	110	110	7	6.36364	27.5689	25.8145	1.75439
	3	WT	−	−	2.04	0.57	19	19	13	68.4211	16.3399	5.15996	11.1799			3	WT	−	−	3.13	0.77	42	42	36	85.7143	17.4267	2.48952	14.9371
			+	−	3.2	0.445	9	9	4	44.4444	6.32022	3.51124	2.80899					+	−	3.31	0.7	37	37	31	83.7838	15.9689	2.58956	13.3794
			−	+	3.36	0.415	7	7	3	42.8571	5.02008	2.86862	2.15146					−	+	3.67	0.55	37	37	30	81.0811	18.3304	3.46792	14.8625
		RAD54−/−RAD54B−/−	−	−	6.32	0.315	70	70	6	8.57143	35.1617	32.1479	3.01386				RAD54−/−RAD54B−/−	−	−	7.76	0.51	134	134	16	11.9403	33.5954	29.584	4.01139
			+	−	6.48	0.26	76	76	5	6.57895	45.1092	42.1415	2.96771					+	−	11.9	0.39	129	129	4	3.10078	27.7957	26.9339	0.861883
			−	+	7.04	0.27	60	60	5	8.33333	31.5657	28.9352	2.63047					−	+	12.78	0.41	145	145	7	4.82759	27.6728	26.3369	1.33593
																4	WT	−	−	3.93	0.51	29	29	21	72.4138	14.4689	3.99142	10.4775
																		+	−	3.78	0.34	20	20	16	80	15.5618	3.11236	12.4494
	two-sided Student's t-test (Fig. 1c)																	−	+	4.9	0.41	29	29	21	72.4138	14.435	3.98208	10.453
	WT	GT efficiency				TI frequency				RI frequency							RAD54−/−RAD54B−/−	−	−	8.85	0.375	97	97	6	6.18557	29.2279	27.42	1.80791
			B02	RI-2			B02	RI-2			B02	RI-2						+	−	12.03	0.29	109	109	1	0.917431	31.2437	30.9571	0.28664
		-	P = 0.04282	P = 0.02059		-	P = 0.02750	P = 0.00503		-	P = 0.08516	P = 0.85873						−	+	10.55	0.33	99	99	4	4.0404	28.436	27.2871	1.14893
	RAD54−/− RAD54B−/−	GT efficiency				TI frequency				RI frequency						5	WT	−	−	6.11	0.42	34	34	24	70.5882	13.2492	3.89681	9.35235
			B02	RI-2			B02	RI-2			B02	RI-2						+	−	5.9	0.36	25	25	19	76	11.7702	2.82486	8.94539
		-	P = 0.29791	P = 0.22696		-	P = 0.36608	P = 0.55475		-	P = 0.00029	P = 0.74537						−	+	6.5	0.38	31	31	23	74.1935	12.5506	3.23887	9.31174
																	RAD54−/−RAD54B−/−	−	−	9.3	0.31	82	82	8	9.7561	28.4426	25.6677	2.77489
																		+	−	13.9	0.29	120	120	2	1.66667	29.7693	29.2731	0.496155
																		−	+	14.1	0.24	74	74	3	4.05405	21.8676	20.9811	0.886525
																two-sided Student's t-test (Fig. 1c)
																WT	GT efficiency				TI frequency				RI frequency
																		DOPA	AICAR			DOPA	AICAR			DOPA	AICAR
																	-	P = 0.89705	P = 0.35344		-	P = 0.77870	P = 0.29354		-	P = 0.67299	P = 0.31302
																RAD54−/− RAD54B−/−	GT efficiency				TI frequency				RI frequency
																		DOPA	AICAR			DOPA	AICAR			DOPA	AICAR
																	-	P = 0.00093	P = 0.01649		-	P = 0.00099	P = 0.01588		-	P = 0.33575	P = 0.15291
	Fig. 1d
	Experiment	Genotype	Inhibitor			Total no. of cells plated (x 105)	Plating efficiency (%)	Total no. of puromycin resistant clones	No. of puromycin resistant clones analyzed	No. of targeted clones	Gene-targeting efficiency (%)	Total integration frequency (x 10-5)	Random integration frequency (x 10-5)	Targeted integration frequency (x 10-5)		Experiment	Genotype	Inhibitor			Total no. of cells plated (x 105)	Plating efficiency (%)	Total no. of puromycin resistant clones	No. of puromycin resistant clones analyzed	No. of targeted clones	Gene-targeting efficiency (%)	Total integration frequency (x 10-5)	Random integration frequency (x 10-5)	Targeted integration frequency (x 10-5)
			B02	RI-2	DOPA													B02	RI-2	DOPA
	1	WT	−	−	−	2.9	0.53	21	21	14	67	13.66	4.55	9.11		1	LIG4−/− POLQ−/−	−	−	−	4.5	0.49	34	34	34	100	15.4195	0	15.4195
			−	−	+	2.8	0.43	19	19	12	63	15.78	5.81	9.97				−	−	+	3.9	0.42	15	15	15	100	9.15751	0	9.15751
			+	−	−	3.7	0.49	10	10	4	40	5.52	3.31	2.21				+	−	−	7.9	0.32	19	19	19	100	7.51582	0	7.51582
			+	−	+	8.1	0.37	6	6	2	33	2	1.33	0.67				+	−	+	6.9	0.14	6	6	6	100	6.21118	0	6.21118
			−	+	−	3.5	0.48	7	7	3	43	4.17	2.38	1.79				−	+	−	7.2	0.24	10	10	10	100	5.78704	0	5.78704
			−	+	+	7.9	0.43	5	5	1	20	1.47	1.18	0.29				−	+	+	8.4	0.15	5	5	5	100	3.96825	0	3.96825
																			10	−	10
		RAD54−/− RAD54B−/−	−	−	−	7.7	0.37	70	70	8	11	24.57	21.76	2.81		2	LIG4−/− POLQ−/−	−	−	−	2.56	0.47	21	21	21	100	17.4535	0	17.4535
			−	−	+	8.1	0.37	56	56	3	5.4	18.69	17.68	1				−	−	+	2.92	0.35	10	10	10	100	9.78474	0	9.78474
			+	−	−	12.3	0.35	133	133	13	10	30.89	27.87	3.02				+	−	−	4.62	0.3	9	9	9	100	6.49351	0	6.49351
			+	−	+	13.8	0.12	40	40	1	3	24.15	23.55	0.6				+	−	+	4.8	0.17	3	3	3	100	3.67647	0	3.67647
			−	+	−	11.9	0.31	98	98	10	10.2	26.68	23.96	2.72				−	+	−	5.52	0.3	16	16	16	100	9.66184	0	9.66184
			−	+	+	15.6	0.11	42	42	2	5	24.48	23.31	1.17				−	+	+	5.9	0.17	5	5	5	100	4.98504	0	4.98504
	2	WT	−	−	−	6.56	0.357	52	52	39	75	22.204	5.551	16.653		3	LIG4−/− POLQ−/−	−	−	−	3.05	0.47	28	28	28	100	19.5326	0	19.5326
			−	−	+	5.64	0.436	45	45	37	82.2222	18.2998	3.2533	15.0465				−	−	+	2.95	0.3	10	10	10	100	11.2994	0	11.2994
			+	−	−	5.36	0.353	13	13	8	61.5385	6.87075	2.64259	4.22815				+	−	−	8.2	0.29	18	18	18	100	7.56939	0	7.56939
			+	−	+	4.72	0.324	6	6	3	50	3.92341	1.96171	1.96171				+	−	+	6.5	0.2	4	4	4	100	3.07692	0	3.07692
			−	+	−	4.84	0.351	24	24	7	29.1667	14.1273	10.0068	4.12046				−	+	−	7.1	0.28	20	20	20	100	10.0604	0	10.0604
			−	+	+	4.36	0.298	5	5	2	40	3.84829	2.30897	1.53931				−	+	+	6.9	0.27	6	6	6	100	3.22061	0	3.22061
		RAD54−/− RAD54B−/−	−	−	−	13.4	0.455	144	144	14	9.72222	23.6182	21.322	2.29621		4	LIG4−/− POLQ−/−	−	−	−	3.23	0.41	36	36	36	100	27.1842	0	27.1842
			−	−	+	12.7	0.338	94	94	4	4.25532	21.8982	20.9663	0.931836				−	−	+	3.33	0.33	13	18	18	100	11.83	0	11.83
			+	−	−	12.3	0.376	88	88	10	11.3636	19.0278	16.8656	2.16226				+	−	−	6.33	0.31	22	22	22	100	11.2113	0	11.2113
			+	−	+	12.6	0.317	102	102	2	1.96078	25.537	25.0363	0.500726				+	−	+	8.72	0.25	12	12	12	100	5.50459	0	5.50459
			−	+	−	10.3	0.399	98	98	10	10.2041	23.846	21.4128	2.43327				−	+	−	5.91	0.3	26	26	26	100	14.6644	0	14.6644
			−	+	+	10.9	0.298	81	81	3	3.7037	24.9369	24.0133	0.923588				−	+	+	8.79	0.28	12	12	12	100	4.87567	0	4.87567
	3	WT	−	−	−	5.7	0.518	44	44	32	72.7273	14.9021	4.06421	10.8379
			−	−	+	5.5	0.472	44	44	28	63.6364	16.9492	6.16333	10.7858
			+	−	−	5.34	0.474	14	14	7	50	5.53106	2.76553	2.76553
			+	−	+	4.35	0.41	7	7	2	28.5714	3.92487	2.80348	1.12139
			−	+	−	5.3	0.434	12	12	6	50	5.21694	2.60847	2.60847
			−	+	+	5.1	0.42	5	5	2	40	2.33427	1.40056	0.933707
		RAD54−/− RAD54B−/−	−	−	−	9.8	0.37	106	106	7	6.60377	29.2333	27.3028	1.9305
			−	−	+	8.4	0.37	98	98	1	1.02041	31.5315	31.2098	0.32175
			+	−	−	7.7	0.35	102	102	7	6.86275	37.8479	35.2505	2.5974
			+	−	+	7.7	0.12	25	25	1	4	27.0563	25.974	1.08225
			−	+	−	8.9	0.31	76	76	4	5.26316	27.5462	26.0964	1.4498
			−	+	+	8	0.11	30	30	1	3.33333	34.0909	32.9545	1.13636
		two-sided Student's t-test (Fig. 1d)
		WT	TI frequency
				B02	RI-2	DOPA			B02 + DOPA			RI-2 + DOPA
			-	P = 0.03224	P = 0.02824	P = 0.74708		B02	P = 0.01522		RI-2	P = 0.02917
		RAD54−/− RAD54B−/−	TI frequency
				B02	RI-2	DOPA			B02 + DOPA			RI-2 + DOPA
			-	P = 0.39747	P = 0.50705	P = 0.00647		B02	P = 0.02186		RI-2	P = 0.10923
		LIG4−/− POLQ−/−	TI frequency
				B02	RI-2	DOPA			B02 + DOPA			RI-2 + DOPA
			-	P = 0.00593	P = 0.00210	P = 0.01919		B02	P = 0.03381		RI-2	P = 0.04155

## Sheet: Fig.2
	Figure 2b
	Experiment	Genotype	Homology (%)		Total no. of cels plated (x106)	PE	Total no. of puromycin resistant clones	No. of puromycin resistant clones analyzed	No. of targeted clones	Gene-targeting efficiency (%)	Total integration frequency （×10-6）	Random integration frequency （×10-6）	Targeted integration frequency （×10-6）			Experiment	Genotype	Homology (%)		Total no. of cels plated (x106)	PE	Total no. of puromycin resistant clones	No. of puromycin resistant clones analyzed	No. of targeted clones	Gene-targeting efficiency (%)	Total integration frequency （×10-6）	Random integration frequency （×10-6）	Targeted integration frequency （×10-6）
			5' arm	3' arm														5' arm	3' arm
	1	WT	100	100	8.48	0.39	22	18	13	72.2222	6.65215	1.84782	4.80433			1	RAD54−/−RAD54B−/−	100	100	22.6	0.223	76	76	4	5.26316	15.08	14.2863	0.793682
				99	8.72	0.41	20	20	12	60	5.59409	2.23764	3.35646						99	23.8	0.238	91	91	3	3.2967	16.0652	15.5356	0.529624
				97.5	8.88	0.4	22	22	8	36.3636	6.19369	3.94144	2.25225						97.5	18.74	0.292	71	71	3	4.22535	12.975	12.4267	0.548238
				95	7.856	0.42	16	16	3	18.75	4.84919	3.93997	0.909223						95	29.6	0.228	96	96	2	2.08333	14.2248	13.9284	0.296349
				90	7.944	0.43	12	12	0	0	3.51296	3.51296	0						90	26.46	0.259	88	88	0	0	12.8408	12.8408	0
				80	8.1	0.41	15	15	0	0	4.51671	4.51671	0						80	28.9	0.3	90	90	0	0	10.3806	10.3806	0
			95	100	8.72	0.392	22	22	5	22.7273	6.43606	4.97332	1.46274					95	100	22.2	0.254	99	99	3	3.0303	17.5569	17.0249	0.532028
				99	8.96	0.42	20	20	5	25	5.31463	3.98597	1.32866						99	23.8	0.244	75	75	2	2.66667	12.915	12.5706	0.3444
				97.5	8.72	0.41	19	19	1	5.26316	5.31439	5.03468	0.279705						97.5	23	0.289	138	138	0	0	20.7612	20.7612	0
				95	9.52	0.45	18	18	1	5.55556	4.20168	3.96825	0.233427						95	22.8	0.224	94	94	1	1.06383	18.4054	18.2096	0.195802
				90	8.4	0.44	16	16	0	0	4.329	4.329	0						90	25	0.271	98	98	0	0	14.4649	14.4649	0
				80	11.3	0.45	21	21	0	0	4.12979	4.12979	0						80	22.9	0.3	109	109	0	0	15.8661	15.8661	0
		WT + MSH2	100	100	16.35	0.291	24	24	5	20.8333	5.0443	3.9934	1.05089				RAD54−/−RAD54B−/− + MSH2	100	100	27.12	0.267	109	109	0	0	15.0531	15.0531	0
				99	16.95	0.278	27	27	2	7.40741	5.72993	5.30549	0.424439						99	25.92	0.283	103	103	0	0	14.0416	14.0416	0
				97.5	15.15	0.292	21	21	0	0	4.74705	4.74705	0						97.5	27.12	0.219	110	110	0	0	18.5208	18.5208	0
				95	16.2	0.247	22	22	0	0	5.49808	5.49808	0						95	33.12	0.243	117	117	0	0	14.5375	14.5375	0
				90	14.73	0.313	19	19	0	0	4.12104	4.12104	0						90	34.08	0.271	139	139	0	0	15.0503	15.0503	0
				80	15.5	0.33	23	23	0	0	4.49658	4.49658	0						80	34.7	0.31	151	151	0	0	14.0374	14.0374	0
			95	100	17.1	0.224	22	22	0	0	5.74353	5.74353	0					95	100	31.44	0.2293	119	119	0	0	16.5067	16.5067	0
				99	16.65	0.291	23	23	0	0	4.74702	4.74702	0						99	30.48	0.238	126	126	0	0	17.3692	17.3692	0
				97.5	16.05	0.238	20	20	0	0	5.23574	5.23574	0						97.5	30	0.3021	125	125	0	0	13.7923	13.7923	0
				95	13.8	0.259	17	17	0	0	4.75631	4.75631	0						95	32.16	0.271	131	131	0	0	15.0309	15.0309	0
				90	15.3	0.254	15	15	0	0	3.85981	3.85981	0						90	31.44	0.269	140	140	0	0	16.5536	16.5536	0
				80	16.2	0.3	21	21	0	0	4.32099	4.32099	0						80	33.5	0.25	149	149	0	0	17.791	17.791	0
	2	WT	100	100	8.88	0.44	29	29	20	68.9655	7.42219	2.30344	5.11876			2	RAD54−/−RAD54B−/−	100	100	24.4	0.31	93	93	7	7.52688	12.2951	11.3696	0.925436
				99	7.92	0.42	24	24	18	75	7.21501	1.80375	5.41126						99	22.2	0.281	102	102	7	6.86275	16.3509	15.2288	1.12212
				97.5	8.72	0.45	24	24	12	50	6.11621	3.0581	3.0581						97.5	19.02	0.223	101	101	6	5.94059	23.8126	22.3979	1.41461
				95	7.928	0.467	21	21	4	19.0476	5.67203	4.59165	1.08039						95	24.2	0.243	95	95	2	2.10526	16.1548	15.8147	0.340101
				90	11.316	0.409	19	19	0	0	4.10523	4.10523	0						90	20.22	0.227	90	90	1	1.11111	19.6081	19.3902	0.217868
				80	11.76	0.49	19	19	0	0	3.29724	3.29724	0						80	21.56	0.283	84	84	0	0	13.7672	13.7672	0
			95	100	7.84	0.412	24	24	6	25	7.43016	5.57262	1.85754					95	100	20.8	0.264	101	101	5	4.9505	18.3931	17.4825	0.910548
				99	7.6	0.443	18	18	6	33.3333	5.34632	3.56422	1.78211						99	21.8	0.221	88	88	2	2.27273	18.2656	17.8505	0.415127
				97.5	9.52	0.49	21	21	2	9.52381	4.5018	4.07306	0.428743						97.5	23.2	0.251	93	93	2	2.15054	15.9706	15.6271	0.343454
				95	15.48	0.509	39	39	2	5.12821	4.94967	4.69584	0.253829						95	20.8	0.236	99	99	1	1.0101	20.1679	19.9641	0.203716
				90	9.2	0.42	19	19	0	0	4.91718	4.91718	0						90	21.6	0.301	101	101	0	0	15.5346	15.5346	0
				80	13.08	0.53	26	26	0	0	3.7505	3.7505	0						80	26.2	0.291	97	97	0	0	12.7226	12.7226	0
		WT + MSH2	100	100	16.65	0.389	26	26	6	23.0769	4.0143	3.08792	0.926376				RAD54−/−RAD54B−/− + MSH2	100	100	24.96	0.317	129	129	2	1.55039	16.3037	16.0509	0.25277
				99	18.45	0.418	33	33	2	6.06061	4.27899	4.01966	0.259333						99	28.32	0.302	117	117	1	0.854701	13.68	13.5631	0.116923
				97.5	16.65	0.393	35	35	0	0	5.34886	5.34886	0						97.5	29.28	0.254	130	130	0	0	17.4799	17.4799	0
				95	17.7	0.447	32	32	0	0	4.04454	4.04454	0						95	28.56	0.2229	128	128	0	0	20.1067	20.1067	0
				90	17.73	0.405	33	33	0	0	4.59568	4.59568	0						90	34.56	0.262	121	121	0	0	13.3632	13.3632	0
				80	14.715	0.47	27	27	0	0	3.90396	3.90396	0						80	36.24	0.232	141	141	0	0	16.7704	16.7704	0
			95	100	18.15	0.441	34	34	1	2.94118	4.2478	4.12286	0.124935					95	100	29.28	0.24	122	122	0	0	17.3611	17.3611	0
				99	22.65	0.395	43	43	0	0	4.80621	4.80621	0						99	28.8	0.251	112	112	0	0	15.4936	15.4936	0
				97.5	19.05	0.481	54	54	0	0	5.89323	5.89323	0						97.5	29.04	0.273	120	120	0	0	15.1364	15.1364	0
				95	15.3	0.412	20	20	0	0	3.17279	3.17279	0						95	29.28	0.275	177	177	0	0	21.9821	21.9821	0
				90	17.4	0.415	33	33	0	0	4.57	4.57	0						90	29.28	0.263	131	131	0	0	17.0116	17.0116	0
				80	15.3	0.41	24	24	0	0	3.82592	3.82592	0						80	31.44	0.228	129	129	0	0	17.9958	17.9958	0
	3	WT	100	100	9.76	0.421	30	30	18	60	7.30112	2.92045	4.38067			3	RAD54−/−RAD54B−/−	100	100	18.6	0.278	83	83	6	7.22892	16.0517	14.8913	1.16036
				99	8.88	0.453	25	25	14	56	6.21482	2.73452	3.4803						99	20.4	0.273	101	101	4	3.9604	18.1355	17.4172	0.718236
				97.5	8.24	0.503	32	32	7	21.875	7.72067	6.03177	1.6889						97.5	18.88	0.298	89	89	3	3.37079	15.8187	15.2855	0.533216
				95	7.936	0.367	16	16	1	6.25	5.49354	5.15019	0.343346						95	23	0.231	100	100	1	1	18.8218	18.6335	0.188218
				90	11.88	0.442	22	22	1	4.54545	4.18971	3.99927	0.190441						90	22.06	0.244	102	102	1	0.980392	18.9498	18.764	0.185782
				80	12.24	0.391	20	20	0	0	4.17899	4.17899	0						80	21.582	0.261	106	106	0	0	18.818	18.818	0
			95	100	8.16	0.401	20	20	7	35	6.11217	3.97291	2.13926					95	100	22.8	0.227	75	75	2	2.66667	14.4911	14.1046	0.386429
				99	8.32	0.413	19	19	6	31.5789	5.52943	3.78329	1.74614						99	25.4	0.251	108	108	2	1.85185	16.9401	16.6264	0.313706
				97.5	9.68	0.405	30	30	2	6.66667	7.65228	7.14213	0.510152						97.5	24.2	0.223	91	91	1	1.0989	16.8625	16.6772	0.185302
				95	15.48	0.465	36	36	1	2.77778	5.00125	4.86233	0.138924						95	21.2	0.246	105	105	0	0	20.1335	20.1335	0
				90	12.96	0.419	39	39	0	0	7.182	7.182	0						90	24	0.281	112	112	0	0	16.6074	16.6074	0
				80	14.16	0.444	35	35	0	0	5.56701	5.56701	0						80	23.1	0.226	98	98	0	0	18.7718	18.7718	0
		WT + MSH2	100	100	16.2	0.419	31	31	11	35.4839	4.56702	2.94646	1.62055				RAD54−/−RAD54B−/− + MSH2	100	100	24.96	0.271	121	121	2	1.65289	17.8884	17.5927	0.295676
				99	16.8	0.335	35	35	3	8.57143	6.21891	5.68586	0.533049						99	27.84	0.301	139	139	1	0.719424	16.5874	16.4681	0.119334
				97.5	17.85	0.319	33	33	1	3.0303	5.79542	5.6198	0.175619						97.5	29.04	0.251	144	144	1	0.694444	19.7557	19.6185	0.137192
				95	19.2	0.403	40	40	0	0	5.16956	5.16956	0						95	34.56	0.281	152	152	0	0	15.6518	15.6518	0
				90	16.35	0.387	30	30	0	0	4.74125	4.74125	0						90	31.68	0.282	161	161	0	0	18.0215	18.0215	0
				80	16.815	0.369	37	37	0	0	5.96319	5.96319	0						80	35.04	0.26	181	181	0	0	19.8674	19.8674	0
			95	100	14.73	0.401	32	32	0	0	5.41755	5.41755	0					95	100	35.76	0.251	181	181	0	0	20.1654	20.1654	0
				99	14.52	0.387	39	39	0	0	6.94044	6.94044	0						99	28.8	0.261	156	156	0	0	20.7535	20.7535	0
				97.5	15.3	0.403	31	31	0	0	5.02765	5.02765	0						97.5	31.92	0.271	148	148	0	0	17.1092	17.1092	0
				95	15.6	0.456	21	21	0	0	2.95209	2.95209	0						95	31.44	0.291	161	161	0	0	17.5975	17.5975	0
				90	16.05	0.497	39	33	0	0	4.88915	4.88915	0						90	36.24	0.269	151	151	0	0	15.4895	15.4895	0
				80	15.75	0.389	33	33	0	0	5.38622	5.38622	0						80	40.04	0.261	261	261	0	0	24.975	24.975	0
		two-sided Student's t-test (Fig. 2b)
		WT	TI frequency
				100-99	100-97.5	100-95			95-99	95-97.5	95-95
			100-100	P = 0.29673	P = 0.01397	P = 0.00238		95-100	P = 0.12835	P = 0.00035	P = 0.00105
		WT + MSH2	TI frequency
				100-99	100-97.5	100-95			95-99	95-97.5	95-95
			100-100	P = 0.00295				95-100
		RAD54−/− RAD54B−/−	TI frequency
				100-99	100-97.5	100-95			95-99	95-97.5	95-95
			100-100	P = 0.47260	P = 0.77300	P = 0.00972		95-100	P = 0.04997	P = 0.03753	P = 0.01762
		RAD54−/− RAD54B−/− + MSH2	TI frequency
				100-99	100-97.5	100-95			95-99	95-97.5	95-95
			100-100	P = 0.05500				95-100
	Figure 2c
	Experiment	Genotype	Homology (%)		Inhibitor	Total no. of cels plated (x106)	PE	Total no. of puromycin resistant clones	No. of puromycin resistant clones analyzed	No. of targeted clones	Gene-targeting efficiency (%)	Total integration frequency （×10-5）	Random integration frequency （×10-5）	Targeted integration frequency （×10-5）
			5' arm	3' arm
	1	Nalm-6 WT	100	100	-	24.3	0.326	55	55	36	65.4545	6.94287	2.39844	4.54442
					Rad52i	21.9	0.295	40	40	27	67.5	6.19147	2.01223	4.17924
					Rad51i	24.9	0.277	25	25	7	28	3.62461	2.60972	1.01489
			95	95	-	25.5	0.34	30	30	3	10	3.46021	3.11419	0.346021
					Rad52i	24.3	0.27	24	24	1	4.16667	3.65798	3.50556	0.152416
					Rad51i	25.8	0.262	22	22	2	9.09091	3.25463	2.95875	0.295875
		RAD54−/− RAD54B−/−	100	100	-	15.13	0.331	112	112	5	4.46429	22.3641	21.3657	0.998397
					Rad52i	15.47	0.291	107	107	0	0	23.7684	23.7684	0
					Rad51i	14.96	0.261	89	89	6	6.74157	22.7939	21.2572	1.53666
			95	95	-	15.47	0.261	109	109	2	1.83486	26.9958	26.5004	0.495335
					Rad52i	15.3	0.228	106	106	0	0	30.3864	30.3864	0
					Rad51i	14.79	0.226	92	92	2	2.17391	27.524	26.9256	0.598347
	2	Nalm-6 WT	100	100	-	23.7	0.403	61	61	38	62.2951	6.3867	2.4081	3.9786
					Rad52i	21.6	0.334	42	42	27	64.2857	5.82169	2.07917	3.74251
					Rad51i	24.3	0.321	25	25	6	24	3.205	2.4358	0.769201
			95	95	-	24	0.337	20	20	4	20	2.4728	1.97824	0.49456
					Rad52i	26.1	0.287	16	16	1	6.25	2.13598	2.00248	0.133499
					Rad51i	25.5	0.302	19	19	3	15.7895	2.46721	2.07765	0.38956
		RAD54−/− RAD54B−/−	100	100	-	17.6	0.322	161	161	8	4.96894	28.4091	26.9975	1.41163
					Rad52i	17.4	0.281	170	170	1	0.588235	34.7691	34.5646	0.204524
					Rad51i	17.2	0.244	142	142	6	4.22535	33.8353	32.4056	1.42966
			95	95	-	17.2	0.301	181	181	2	1.10497	34.961	34.5747	0.386309
					Rad52i	17.4	0.261	157	157	0	0	34.5708	34.5708	0
					Rad51i	17.8	0.271	182	182	2	1.0989	37.7296	37.315	0.414611
	3	Nalm-6 WT	100	100	-	24.3	0.343	77	77	44	57.1429	9.23826	3.95926	5.27901
					Rad52i	21.9	0.303	69	69	39	56.5217	10.3983	4.521	5.8773
					Rad51i	21.3	0.301	28	28	7	25	4.36729	3.27547	1.09182
			95	95	-	39.5	0.409	39	39	6	15.3846	2.41404	2.04265	0.371391
					Rad52i	43.5	0.387	20	20	1	5	1.18804	1.12863	0.0594018
					Rad51i	42.5	0.313	21	21	2	9.52381	1.57865	1.4283	0.150348
		RAD54−/− RAD54B−/−	100	100	-	19.8	0.33	120	120	8	6.66667	18.3655	17.1411	1.22436
					Rad52i	19.4	0.287	131	131	1	0.763359	23.5281	23.3485	0.179604
					Rad51i	18.2	0.2761	119	119	6	5.04202	23.6815	22.4875	1.19403
			95	95	-	29	0.261	176	176	3	1.70455	23.2527	22.8564	0.396354
					Rad52i	26.75	0.255	188	188	0	0	27.5609	27.5609	0
					Rad51i	27.25	0.211	171	171	3	1.75439	29.7404	29.2187	0.521762
		two-sided Student's t-test (Fig. 2c)
		TI frequency
		WT			100-100				95-95				RAD54−/−RAD54B−/−
					-				-				95-95
			100-100	Rad52i	P = 0.99766		95-95	Rad52i	P = 0.02836				-
				Rad51i	P = 0.00618			Rad51i	P = 0.13064		WT	95-95	P = 0.79530
			95-95	-	P = 0.00945							-
		TI frequency
					100-100				95-95
		RAD54−/− RAD54B−/−			-				-
			100-100	Rad52i	P = 0.00339		95-95	Rad52i	P = 0.01321
				Rad51i	P = 0.43706			Rad51i	P = 0.10030
			95-95	-	P = 0.03558
	Figure 2e
	Experiment	Genotype	Homology (%)		Inhibitor	Total no. of cels plated (x106)	PE	Total no. of puromycin resistant clones	No. of puromycin resistant clones analyzed	No. of targeted clones	Gene-targeting efficiency (%)	Total integration frequency （×10-5）	Random integration frequency （×10-5）	Targeted integration frequency （×10-5）			Experiment	Genotype	Homology (%)		Inhibitor	Total no. of cels plated (x105)	PE	Total no. of BSD/6TG resistant clones analyzed	No. of targeted clones	Targeted integration frequency （×10-5）
			5' arm	3' arm															5' arm	3' arm
	1	Nalm-6 WT	100	100	-	9.3	0.287	337	48	42	87.5	12.626	1.57825	11.0477			1	HT1080 MSH2-/-	100	100	-	29	0.33	25	24	2.50784
					Rad52i	9.9	0.301	361	48	40	83.3333	12.1145	2.01908	10.0954							Rad52i	28	0.31	22	19	2.18894
					Rad51i	11.1	0.264	249	96	18	18.75	8.49713	6.90392	1.59321							Rad51i	31	0.3	5	3	0.322581
			95	95	-	9	0.311	211	96	19	19.7917	7.53841	6.04643	1.49198					95	95	-	116	0.34	12	11	0.278905
					Rad52i	10.2	0.302	199	144	5	3.47222	6.4602	6.23589	0.224312							Rad52i	104	0.29	2	2	0.066313
					Rad51i	11.7	0.271	271	144	26	18.0556	8.54701	7.0038	1.54321							Rad51i	109	0.28	10	8	0.262123
		Nalm-6 WT + MSH2	100	100	-	11.1	0.311	409	48	41	85.4167	11.8479	1.72781	10.12				HT1080 WT	100	100	-	33	0.31	25	23	2.24829
					Rad52i	10.8	0.297	411	48	39	81.25	12.8133	2.4025	10.4108							Rad52i	30	0.28	20	17	2.02381
					Rad51i	9.9	0.282	279	96	10	10.4167	9.99355	8.95256	1.041							Rad51i	34	0.27	3	3	0.326797
			95	95	-	10.8	0.304	231	144	2	1.38889	7.03582	6.9381	0.0977197					95	95	-	166	0.33	3	2	0.0365097
					Rad52i	11.1	0.296	306	144	0	0	9.31337	9.31337	0							Rad52i	303	0.27	1	0	0
					Rad51i	11.1	0.291	351	144	2	1.38889	10.8665	10.7156	0.150924							Rad51i	145	0.29	2	2	0.0475624
	2	Nalm-6 WT	100	100	-	6.9	0.331	192	48	40	83.3333	8.40667	1.40111	7.00556			2	HT1080 MSH2-/-	100	100	-	33	0.3	17	15	1.51515
					Rad52i	6.6	0.321	227	48	36	75	10.7146	2.67866	8.03597							Rad52i	31	0.28	14	13	1.4977
					Rad51i	10.2	0.287	201	96	14	14.5833	6.86616	5.86485	1.00132							Rad51i	40	0.25	6	4	0.4
			95	95	-	8.7	0.309	231	96	9	9.375	8.59279	7.78722	0.805574					95	95	-	120	0.31	8	7	0.188172
					Rad52i	9.6	0.276	246	144	3	2.08333	9.28442	9.09099	0.193425							Rad52i	119	0.26	1	1	0.0323206
					Rad51i	11.4	0.289	271	144	14	9.72222	8.22558	7.42587	0.799709							Rad51i	130	0.24	10	6	0.192308
		Nalm-6 WT + MSH2	100	100	-	6.3	0.32	205	48	39	81.25	10.1687	1.90662	8.26203				HT1080 WT	100	100	-	39	0.29	19	18	1.59151
					Rad52i	7.8	0.281	255	48	32	66.6667	11.6343	3.87809	7.75618							Rad52i	33	0.28	16	16	1.7316
					Rad51i	6.3	0.282	181	96	8	8.33333	10.188	9.339	0.849							Rad51i	36	0.26	4	4	0.42735
			95	95	-	7.5	0.311	192	192	2	1.04167	8.23151	8.14577	0.0857449					95	95	-	177	0.31	2	1	0.0182249
					Rad52i	8.4	0.277	249	249	0	0	10.7014	10.7014	0							Rad52i	331	0.28	0	0	0
					Rad51i	8.7	0.298	271	192	2	1.04167	10.4528	10.3439	0.108884							Rad51i	171	0.31	1	1	0.0188644
	3	Nalm-6 WT	100	100	-	7.5	0.309	345	48	39	81.25	14.8867	2.79126	12.0955			3	HT1080 MSH2-/-	100	100	-	28	0.35	17	16	1.63265
					Rad52i	6.3	0.279	277	48	34	70.8333	15.7592	4.59644	11.1628							Rad52i	29	0.29	12	12	1.42687
					Rad51i	9.6	0.253	411	96	16	16.6667	16.9219	14.1016	2.82032							Rad51i	31	0.28	5	2	0.230415
			95	95	-	8.1	0.341	299	96	10	10.4167	10.8251	9.69748	1.12761					95	95	-	136	0.33	11	10	0.222816
					Rad52i	9.3	0.319	312	144	2	1.38889	10.5167	10.3707	0.146066							Rad52i	155	0.28	2	2	0.0460829
					Rad51i	10.5	0.277	418	144	19	13.1944	14.3717	12.4754	1.89626							Rad51i	128	0.28	14	8	0.223214
		Nalm-6 WT + MSH2	100	100	-	5.7	0.27	271	48	37	77.0833	17.6088	4.03536	13.5735				HT1080 WT	100	100	-	31	0.27	14	12	1.43369
					Rad52i	7.2	0.26	301	48	39	81.25	16.0791	3.01482	13.0642							Rad52i	28	0.26	11	11	1.51099
					Rad51i	6.6	0.23	314	96	9	9.375	20.6851	18.7459	1.93923							Rad51i	30	0.22	4	2	0.30303
			95	95	-	6.9	0.28	118	118	1	0.847458	6.10766	6.0559	0.0517598					95	95	-	190	0.26	3	1	0.0202429
					Rad52i	7.8	0.29	186	186	0	0	8.22281	8.22281	0							Rad52i	349	0.22	0	0	0
					Rad51i	7.2	0.22	171	171	2	1.16959	10.7955	10.6692	0.126263							Rad51i	199	0.24	2	2	0.041876
	two-sided Student's t-test (Fig. 2e)																two-sided Student's t-test (Fig. 2e)
	TI frequency																TI frequency
	Nalm-6 WT			100-100				95-95					Nalm-6 WT + MSH2				HT1080 MSH2-/-			100-100				95-95					HT1080 WT
				-				-					100-100	95-95						-				-					100-100	95-95
		100-100	Rad52i	P = 0.70700		95-95	Rad52i	P = 0.03731					-	-				100-100	Rad52i	P = 0.17680		95-95	Rad52i	P = 0.01634					-	-
			Rad51i	P = 0.01800			Rad51i	P = 0.39027		Nalm-6 WT	100-100	-	P = 0.51499						Rad51i	P = 0.03920			Rad51i	P = 0.58568		HT1080 MSH2-/-	100-100	-	P = 0.34440
		95-95	-	P = 0.02427							95-95	-		P = 0.03191				95-95	-	P = 0.02893							95-95	-		P = 0.01034
	TI frequency																TI frequency
				100-100				95-95												100-100				95-95
	Nalm-6 WT + MSH2			-				-									HT1080 WT			-				-
		100-100	Rad52i	P = 0.46002		95-95	Rad52i	P = 0.02947										100-100	Rad52i	P = 0.98495		95-95	Rad52i	P = 0.04858
			Rad51i	P = 0.01671			Rad51i	P = 0.13165											Rad51i	P = 0.03209			Rad51i	P = 0.20010
		95-95	-	P = 0.02128														95-95	-	P = 0.01922
	Figure 2f
	Experiment	Genotype	Homology (%)		Inhibitor	Total no. of cels plated (x106)	PE	Total no. of puromycin resistant clones	No. of puromycin resistant clones analyzed	No. of targeted clones	Gene-targeting efficiency (%)	Total integration frequency （×10-5）	Random integration frequency （×10-5）	Targeted integration frequency （×10-5）
			5' arm	3' arm
	1	Nalm-6 LIG4-/- POLQ-/-	100	100	-	5.62	0.291	363	48	48	100	22.1961	0	22.1961
					Rad52i	4.44	0.21	77	77	77	100	8.25826	0	8.25826
					Rad51i	4.22	0.241	39	39	39	100	3.83473	0	3.83473
			95	95	-	6.42	0.221	32	32	29	90.625	2.2554	0.211443	2.04395
					Rad52i	6.51	0.231	4	4	3	75	0.265991	0.0664978	0.199493
					Rad51i	8.43	0.191	33	33	29	87.8788	2.04952	0.248427	1.8011
		Nalm-6 LIG4-/- POLQ-/- + MSH2	100	100	-	5.82	0.251	221	48	48	100	15.1285	0	15.1285
					Rad52i	4.28	0.214	40	40	40	100	4.36719	0	4.36719
					Rad51i	4.32	0.208	25	25	25	100	2.78223	0	2.78223
			95	95	-	9.42	0.241	5	5	5	100	0.220243	0	0.220243
					Rad52i	10.32	0.215	0	0	0	0	0	0	0
					Rad51i	9.48	0.192	7	7	7	100	0.384582	0	0.384582
	2	Nalm-6 LIG4-/- POLQ-/-	100	100	-	2.68	0.237	153	48	48	100	24.0884	0	24.0884
					Rad52i	4.24	0.221	80	80	80	100	8.53752	0	8.53752
					Rad51i	4.38	0.201	51	51	51	100	5.79295	0	5.79295
			95	95	-	7.32	0.217	39	39	34	87.1795	2.45524	0.314774	2.14046
					Rad52i	13.85	0.207	7	7	6	85.7143	0.244162	0.0348803	0.209282
					Rad51i	7.23	0.181	41	41	34	82.9268	3.13305	0.534911	2.59814
		Nalm-6 LIG4-/- POLQ-/- + MSH2	100	100	-	4.62	0.241	156	48	48	100	14.0109	0	14.0109
					Rad52i	4.58	0.211	55	55	55	100	5.69134	0	5.69134
					Rad51i	6.78	0.201	39	39	39	100	2.8618	0	2.8618
			95	95	-	30.7	0.221	12	12	12	100	0.176869	0	0.176869
					Rad52i	32.05	0.204	1	1	1	100	0.0152947	0	0.0152947
					Rad51i	31.3	0.181	9	9	9	100	0.158862	0	0.158862
	3	Nalm-6 LIG4-/- POLQ-/-	100	100	-	11.65	0.222	789	789	786	99.6198	30.5069	0.115996	30.3909
					Rad52i	10.35	0.189	218	218	218	100	11.1443	0	11.1443
					Rad51i	10.6	0.174	180	180	176	97.7778	9.75927	0.216873	9.5424
			95	95	-	8.19	0.209	27	27	23	85.1852	1.57737	0.233684	1.34369
					Rad52i	14.45	0.176	9	9	7	77.7778	0.353885	0.0786411	0.275244
					Rad51i	7.53	0.169	42	42	36	85.7143	3.30041	0.471487	2.82892
		Nalm-6 LIG4-/- POLQ-/- + MSH2	100	100	-	3.32	0.231	137	137	137	100	17.8637	0	17.8637
					Rad52i	4.22	0.203	46	46	46	100	5.36969	0	5.36969
					Rad51i	8.04	0.191	51	51	51	100	3.32109	0	3.32109
			95	95	-	32.7	0.176	12	12	12	100	0.208507	0	0.208507
					Rad52i	42.1	0.188	1	1	1	100	0.0126346	0	0.0126346
					Rad51i	42.45	0.164	9	9	9	100	0.129277	0	0.129277
		two-sided Student's t-test (Fig. 2f)
			TI frequency					RI frequency
		Nalm-6 LIG4-/- POLQ-/-			Rad52i	Rad51i				Rad52i	Rad51i
			100-100	-	P = 0.02881	P = 0.03589		100-100	-	P = 0.42265	P = 0.42265
			95-95	-	P = 0.02766	P = 0.37601		95-95	-	P = 0.04670	P = 0.12391
			TI frequency
		Nalm-6 LIG4-/- POLQ-/- +MSH2			Rad52i	Rad51i
			100-100	-	P = 0.01327	P = 0.01004
			95-95	-	P = 0.00772	P = 0.78868

## Sheet: Fig.3
	Figure 3b
	Experiment	Genotype	Targeting vector	Cas9	Total no. of cels plated (x105)	PE	Total no. of puromycin resistant clones	No. of puromycin resistant clones analyzed	No. of targeted clones	Gene-targeting efficiency (%)	Total integration frequency （×10-5）	Random integration frequency （×10-5）	Targeted integration frequency （×10-5）	Relative targeted integration frequency
																two-sided Student's t-test (Fig. 3b)
	1	Nalm-6 WT	p8.9HPRT-2A-Puro	-	5.1	0.78	36	36	28	77.7778	9.04977	2.01106	7.03871	1		WT		p8.9HPRT-2A-Puro-95-95 (Cas9+/Cas9-)
				+	1.11	0.556	33	33	29	87.8788	53.4707	6.4813	46.9894	6.67586			p8.9HPRT-2A-Puro (Cas9+/Cas9-)	P = 0.01660
			p8.9HPRT-2A-Puro-95-95	-	13.2	0.48	36	36	3	8.33333	5.68182	5.20833	0.473485	1		RAD54-/- RAD54B-/-		p8.9HPRT-2A-Puro-95-95 (Cas9+/Cas9-)
				+	3.26	0.331	21	21	8	38.0952	19.4614	12.0475	7.41386	15.6581			p8.9HPRT-2A-Puro (Cas9+/Cas9-)	P = 0.61251
		Nalm-6 RAD54-/- RAD54B-/-	p8.9HPRT-2A-Puro	-	10.05	0.34	113	113	5	4.42478	33.0699	31.6067	1.46327	1		LIG4-/- POLQ-/-		p8.9HPRT-2A-Puro-95-95 (Cas9+/Cas9-)
				+	3.14	0.27	150	150	13	8.66667	176.929	161.595	15.3338	10.4791			p8.9HPRT-2A-Puro (Cas9+/Cas9-)	P = 0.16097
			p8.9HPRT-2A-Puro-95-95	-	18.9	0.31	255	255	4	1.56863	43.5228	42.8401	0.68271	1
				+	5.29	0.26	245	245	13	5.30612	178.13	168.678	9.4518	13.8445
		Nalm-6 LIG4-/- POLQ-/-	p8.9HPRT-2A-Puro	-	1.98	0.19	9	9	9	100	23.9234	0	23.9234	1
				+	0.75	0.2	30	30	29	96.6667	200	6.66667	193.333	8.08133
			p8.9HPRT-2A-Puro-95-95	-	11.9	0.25	20	20	19	95	6.72269	0.336134	6.38655	1
				+	2.12	0.22	29	29	26	89.6552	62.1784	6.43225	55.7461	8.72867
	2	Nalm-6 WT	p8.9HPRT-2A-Puro	-	4.1	0.65	30	30	25	83.3333	11.257	1.87617	9.38086	1
				+	0.98	0.43	26	26	24	92.3077	61.6991	4.74608	56.953	6.07119
			p8.9HPRT-2A-Puro-95-95	-	14.4	0.44	31	31	4	12.9032	4.89268	4.26136	0.631313	1
				+	3.9	0.32	22	22	10	45.4545	17.6282	9.61538	8.01282	12.6923
		Nalm-6 RAD54-/- RAD54B-/-	p8.9HPRT-2A-Puro	-	11.2	0.29	132	132	4	3.0303	40.6404	39.4089	1.23153	1
				+	2.7	0.22	93	93	8	8.60215	156.566	143.098	13.468	10.936
			p8.9HPRT-2A-Puro-95-95	-	19.5	0.28	273	273	5	1.8315	50	49.0842	0.915751	1
				+	6	0.22	278	278	16	5.7554	210.606	198.485	12.1212	13.2364
		Nalm-6 LIG4-/- POLQ-/-	p8.9HPRT-2A-Puro	-	2.2	0.23	15	15	15	100	29.6443	0	29.6443	1
				+	0.55	0.18	22	22	22	100	222.222	0	222.222	7.4963
			p8.9HPRT-2A-Puro-95-95	-	10.4	0.27	21	21	19	90.4762	7.47863	0.712251	6.76638	1
				+	2.6	0.23	43	43	39	90.6977	71.9064	6.68896	65.2174	9.63844
	3	Nalm-6 WT	p8.9HPRT-2A-Puro	-	3.6	0.51	16	16	12	75	8.7146	2.17865	6.53595	1
				+	0.94	0.4	16	16	12	75	42.5532	10.6383	31.9149	4.88298
			p8.9HPRT-2A-Puro-95-95	-	13.5	0.41	45	45	5	11.1111	8.13008	7.22674	0.903342	1
				+	3.7	0.33	39	39	17	43.5897	31.941	18.018	13.923	15.4128
		Nalm-6 RAD54-/- RAD54B-/-	p8.9HPRT-2A-Puro	-	10.8	0.24	124	124	2	1.6129	47.8395	47.0679	0.771605	1
				+	2.9	0.19	75	75	8	10.6667	136.116	121.597	14.5191	18.8167
			p8.9HPRT-2A-Puro-95-95	-	17.3	0.21	227	227	3	1.32159	62.4828	61.657	0.825764	1
				+	6.1	0.17	308	308	14	4.54545	297.011	283.51	13.5005	16.3491
		Nalm-6 LIG4-/- POLQ-/-	p8.9HPRT-2A-Puro	-	1.98	0.22	12	12	12	100	27.5482	0	27.5482	1
				+	0.68	0.16	19	19	19	100	174.632	0	174.632	6.33915
			p8.9HPRT-2A-Puro-95-95	-	11.6	0.31	28	28	26	92.8571	7.78643	0.556174	7.23026	1
				+	2.4	0.25	50	50	47	94	83.3333	5	78.3333	10.8341
	Figure 3c
	Experiment	Genotype	Targeting vector	Cas9	Inhibitor	Total no. of cels plated (x105)	PE	Total no. of puromycin resistant clones	No. of puromycin resistant clones analyzed	No. of targeted clones	Gene-targeting efficiency (%)	Total integration frequency （×10-5）	Random integration frequency （×10-5）	Targeted integration frequency （×10-5）	Relative targeted integration frequency
	1	Nalm-6 WT	p8.9HPRT-2A-Puro	+	-	1.25	0.231	19	19	15	78.9474	65.8009	13.8528	51.9481	1				two-sided Student's t-test (Fig. 3c)
					Rad52i	2.2	0.22	23	23	16	69.5652	47.5207	14.4628	33.0579	0.636364				Relative TI frequency
					Rad51i	2.9	0.21	30	28	8	28.5714	49.2611	35.1865	14.0746	0.270936				Nalm-6 WT	100-100			95-95
			p8.9HPRT-2A-Puro-95-95	+	-	5.55	0.29	40	40	10	25	24.8524	18.6393	6.21311	1						-			-
					Rad52i	6.8	0.23	51	51	2	3.92157	32.6087	31.3299	1.27877	0.205818					Rad52i	P = 0.02565		Rad52i	P = 0.00069
					Rad51i	5.9	0.21	50	50	8	16	40.3551	33.8983	6.45682	1.03923					Rad51i	P = 0.00123		Rad51i	P = 0.43101
		Nalm-6 WT + MSH2	p8.9HPRT-2A-Puro	+	-	1.33	0.28	26	26	22	84.6154	69.8174	10.7411	59.0763	1
					Rad52i	2.14	0.213	27	27	22	81.4815	59.2339	10.9692	48.2647	0.816989				Relative TI frequency
					Rad51i	2.66	0.231	34	34	10	29.4118	55.3331	39.0587	16.2745	0.275482				Nalm-6 WT +MSH2	100-100			95-95
			p8.9HPRT-2A-Puro-95-95	+	-	45.5	0.28	295	295	11	3.72881	23.1554	22.292	0.863422	1						-			-
					Rad52i	70.55	0.24	471	471	3	0.636943	27.8172	27.64	0.177179	0.205206					Rad52i	P = 0.02560		Rad52i	P = 0.00039
					Rad51i	40.54	0.27	517	288	5	1.73611	47.2327	46.4127	0.820013	0.949724					Rad51i	P = 0.00365		Rad51i	P = 0.05587
	2	Nalm-6 WT	p8.9HPRT-2A-Puro	+	-	1.56	0.28	33	33	28	84.8485	75.5495	11.4469	64.1026	1
					Rad52i	2.24	0.231	28	28	23	82.1429	54.1126	9.66296	44.4496	0.693414
					Rad51i	2.54	0.244	41	41	7	17.0732	66.1546	54.8599	11.2947	0.176197
			p8.9HPRT-2A-Puro-95-95	+	-	6.66	0.25	31	31	13	41.9355	18.6186	10.8108	7.80781	1
					Rad52i	7.21	0.22	35	35	2	5.71429	22.0653	20.8044	1.26088	0.161489
					Rad51i	6.5	0.19	49	49	9	18.3673	39.6761	32.3887	7.28745	0.933354
		Nalm-6 WT + MSH2	p8.9HPRT-2A-Puro	+	-	1.81	0.277	33	33	27	81.8182	65.8197	11.9672	53.8524	1
					Rad52i	2.45	0.24	29	29	24	82.7586	49.3197	8.5034	40.8163	0.757929
					Rad51i	2.571	0.231	27	27	6	22.2222	45.4621	35.3594	10.1027	0.1876
			p8.9HPRT-2A-Puro-95-95	+	-	39.8	0.24	231	192	8	4.16667	24.1834	23.1758	1.00764	1
					Rad52i	72.4	0.22	689	576	2	0.347222	43.2572	43.107	0.150198	0.149059
					Rad51i	44.6	0.21	494	288	5	1.73611	52.744	51.8283	0.915694	0.908749
	3	Nalm-6 WT	p8.9HPRT-2A-Puro	+	-	1.49	0.19	14	14	12	85.7143	49.4525	7.06464	42.3878	1
					Rad52i	1.78	0.166	12	12	10	83.3333	40.6119	6.76865	33.8432	0.798418
					Rad51i	2.04	0.156	11	11	3	27.2727	34.5651	25.1383	9.42685	0.222395
			p8.9HPRT-2A-Puro-95-95	+	-	5.81	0.23	39	39	13	33.3333	29.1851	19.4567	9.72835	1
					Rad52i	7.5	0.21	47	47	2	4.25532	29.8413	28.5714	1.26984	0.13053
					Rad51i	6.2	0.2	66	66	11	16.6667	53.2258	44.3548	8.87097	0.911867
		Nalm-6 WT + MSH2	p8.9HPRT-2A-Puro	+	-	1.78	0.22	24	24	20	83.3333	61.287	10.2145	51.0725	1
					Rad52i	2.45	0.189	20	20	16	80	43.1919	8.63838	34.5535	0.676558
					Rad51i	2.99	0.173	30	30	9	30	57.9968	40.5978	17.399	0.340673
			p8.9HPRT-2A-Puro-95-95	+	-	34.5	0.3	318	196	9	4.59184	30.7246	29.3138	1.41083	1
					Rad52i	64.1	0.27	603	576	4	0.694444	34.8414	34.5994	0.241954	0.171498
					Rad51i	31.9	0.25	566	288	5	1.73611	70.9718	69.7396	1.23215	0.873353
	Figure 3e
	Experiment	Cell line	Cas9 expression vector	No. of cels analyzed	No. of GFP+ cells	GFP+ （%）		Experiment	Cell line	Cas9 expression vector		No. of cels analyzed	No. of GFP+ cells	GFP+ （%）
	1	Nalm-6 WT	Cas9	122256	596	0.487502		1	Nalm-6 LIG4-/- POLQ-/-	Cas9		74168	3678	4.95901
			Cas9-hCdt1(1/100)Cy(-)	87670	31	0.0353599				Cas9-hCdt1(1/100)Cy(-)		87966	465	0.528613
			Cas9-hCdt1(1/100)	110993	29	0.0261278				Cas9-hCdt1(1/100)		110991	373	0.336063
			Cas9-hGeminin(1/110)	85499	366	0.428075				Cas9-hGeminin(1/110)		100943	3552	3.51882
			No DNA	171422	4	0.00233342				No DNA		170625	4	0.00234432
	2		Cas9	151530	1059	0.698872		2		Cas9		32220	1364	4.2334
			Cas9-hCdt1(1/100)Cy(-)	64119	58	0.0904568				Cas9-hCdt1(1/100)Cy(-)		30399	135	0.444094
			Cas9-hCdt1(1/100)	95023	61	0.064195				Cas9-hCdt1(1/100)		46783	121	0.258641
			Cas9-hGeminin(1/110)	152927	819	0.53555				Cas9-hGeminin(1/110)		26972	955	3.54071
			No DNA	60227	2	0.00332077				No DNA		84818	2	0.00235799
	3		Cas9	158696	773	0.487095		3		Cas9		119892	4879	4.0695
			Cas9-hCdt1(1/100)Cy(-)	116220	56	0.0481845				Cas9-hCdt1(1/100)Cy(-)		100092	414	0.413619
			Cas9-hCdt1(1/100)	167169	59	0.0352936				Cas9-hCdt1(1/100)		118272	377	0.318757
			Cas9-hGeminin(1/110)	148642	941	0.633065				Cas9-hGeminin(1/110)		98374	3796	3.85874
			No DNA	175424	3	0.00171014				No DNA		110389	3	0.00271766
	4		Cas9	106078	800	0.754162		4		Cas9		99831	4258	4.26521
			Cas9-hCdt1(1/100)Cy(-)	139845	43	0.0307483				Cas9-hCdt1(1/100)Cy(-)		100061	367	0.366776
			Cas9-hCdt1(1/100)	180001	39	0.0216665				Cas9-hCdt1(1/100)		110938	309	0.278534
			Cas9-hGeminin(1/110)	117430	1039	0.884782				Cas9-hGeminin(1/110)		97835	3899	3.98528
			No DNA	172123	2	0.00116196				No DNA		117834	3	0.00254595
	5		Cas9	48184	336	0.697327		5		Cas9		95472	4324	4.52908
			Cas9-hCdt1(1/100)Cy(-)	69894	28	0.0400607				Cas9-hCdt1(1/100)Cy(-)		110938	443	0.399322
			Cas9-hCdt1(1/100)	66893	20	0.0298985				Cas9-hCdt1(1/100)		109389	331	0.30259
			Cas9-hGeminin(1/110)	62320	312	0.500642				Cas9-hGeminin(1/110)		110933	5001	4.50813
			No DNA	83574	2	0.00239309				No DNA		109383	4	0.00365688
	Figure 3f
	Experiment	Cell line	Cas9 expression vector	No. of cels analyzed	No. of GFP+ cells	GFP+ （%）		Experiment	Cell line	Cas9 expression vector		No. of cels analyzed	No. of GFP+ cells	GFP+ （%）
	1	Nalm-6 WT	Cas9	183101	351	0.191697		1	Nalm-6 LIG4-/- POLQ-/-	Cas9		100983	3097	3.06685
			Cas9-hCdt1(1/100)Cy(-)	183719	306	0.166559				Cas9-hCdt1(1/100)Cy(-)		119833	2638	2.2014
			Cas9-hCdt1(1/100)	148903	218	0.146404				Cas9-hCdt1(1/100)		129830	2507	1.93099
			Cas9-hGeminin(1/110)	178730	156	0.0872825				Cas9-hGeminin(1/110)		128302	1983	1.54557
			No DNA	169928	7	0.00411939				No DNA		103967	4	0.00384737
	2		Cas9	177813	201	0.11304		2		Cas9		103789	3001	2.89144
			Cas9-hCdt1(1/100)Cy(-)	180001	148	0.0822218				Cas9-hCdt1(1/100)Cy(-)		119384	2546	2.13261
			Cas9-hCdt1(1/100)	176801	129	0.0729634				Cas9-hCdt1(1/100)		103982	2389	2.29751
			Cas9-hGeminin(1/110)	178937	114	0.0637096				Cas9-hGeminin(1/110)		103885	1737	1.67204
			No DNA	188210	8	0.00425057				No DNA		103986	5	0.00480834
	3		Cas9	156729	287	0.183119		3		Cas9		100488	3489	3.47206
			Cas9-hCdt1(1/100)Cy(-)	177391	213	0.120074				Cas9-hCdt1(1/100)Cy(-)		110833	2683	2.42076
			Cas9-hCdt1(1/100)	163904	209	0.127514				Cas9-hCdt1(1/100)		103894	2194	2.11177
			Cas9-hGeminin(1/110)	138494	119	0.0859243				Cas9-hGeminin(1/110)		123977	2128	1.71645
			No DNA	188301	6	0.00318639				No DNA		139800	6	0.00429185
	4		Cas9	167383	255	0.152345		4		Cas9		119839	3777	3.15173
			Cas9-hCdt1(1/100)Cy(-)	166839	187	0.112084				Cas9-hCdt1(1/100)Cy(-)		120937	2678	2.21438
			Cas9-hCdt1(1/100)	160038	153	0.0956023				Cas9-hCdt1(1/100)		102039	2128	2.08548
			Cas9-hGeminin(1/110)	176393	140	0.0793682				Cas9-hGeminin(1/110)		103784	1489	1.43471
			No DNA	172123	5	0.0029049				No DNA		100063	5	0.00499685
	5		Cas9	155739	298	0.191346		5		Cas9		95472	2709	2.83748
			Cas9-hCdt1(1/100)Cy(-)	138789	164	0.118165				Cas9-hCdt1(1/100)Cy(-)		110938	2193	1.97678
			Cas9-hCdt1(1/100)	155638	159	0.10216				Cas9-hCdt1(1/100)		109389	1978	1.80823
			Cas9-hGeminin(1/110)	160091	150	0.0936967				Cas9-hGeminin(1/110)		110933	1773	1.59826
			No DNA	155840	6	0.0038501				No DNA		109383	5	0.00457109
	Figure 3g
	Experiment	Targeting vector		Genotype	Cas9		Total no. of cels plated (x105)	PE	Total no. of puromycin resistant clones	No. of puromycin resistant clones analyzed	No. of targeted clones	Gene-targeting efficiency (%)	Total integration frequency （×10-5）	Random integration frequency （×10-5）	Targeted integration frequency （×10-5）	Relative targeted integration frequency			Experiment	Targeting vector		Genotype	Cas9		Total no. of cels plated (x105)	PE	Total no. of puromycin resistant clones	No. of puromycin resistant clones analyzed	No. of targeted clones	Gene-targeting efficiency (%)	Total integration frequency （×10-5）	Random integration frequency （×10-5）	Targeted integration frequency （×10-5）	Relative targeted integration frequency			Experiment	Targeting vector		Genotype	Cas9		Total no. of cels plated (x105)	PE	Total no. of puromycin resistant clones	No. of puromycin resistant clones analyzed	No. of targeted clones	Gene-targeting efficiency (%)	Total integration frequency （×10-5）
	1	p8.9HPRT-2A-Puro (100%-100%)		Nalm-6 WT	-		14.7	0.28	39	35	24	100	36.7918	0	36.7918	1			1	p8.9HPRT-2A-Puro (100%-100%)		Nalm-6 RAD54-/- RAD54B-/-	-		51	0.22	490	192	7	3.64583	43.672	42.0798	1.59221	1			1	p8.9HPRT-2A-Puro (100%-100%)		Nalm-6 LIG4-/- POLQ-/-	-		4.74	0.173	22	22	22	100	26.8286
					Cas9		3.21	0.26	49	49	34	97.1429	259.952	7.42721	252.525	6.86364							Cas9		10.85	0.21	277	96	16	16.6667	121.571	101.309	20.2619	12.7256							Cas9		1.47	0.144	48	38	36	94.7368	226.757
					Cas9-hCdt1(1/100)Cy(-)		3.09	0.24	17	17	27	96.4286	213.675	7.63126	206.044	5.60027							Cas9-hCdt1(1/100)Cy(-)		10.15	0.18	201	96	15	15.625	110.016	92.8264	17.1901	10.7964							Cas9-hCdt1(1/100)Cy(-)		1.32	0.156	45	35	34	97.1429	218.531
					Cas9-hCdt1(1/100)		3.66	0.25	25	25	28	96.5517	187.666	6.47124	181.195	4.92487							Cas9-hCdt1(1/100)		10.95	0.19	197	96	14	14.5833	94.6888	80.88	13.8088	8.67272							Cas9-hCdt1(1/100)		1.23	0.133	35	25	24	96	213.95
					Cas9-hGeminin(1/110)		3.12	0.22	30	30	27	96.4286	225.661	8.05932	217.602	5.91441							Cas9-hGeminin(1/110)		10.55	0.17	126	126	8	6.34921	70.2537	65.7931	4.46055	2.80149							Cas9-hGeminin(1/110)		1.17	0.153	41	31	30	96.7742	229.037
				Nalm-6 WT + MSH2	-		14.49	0.29	39	39	22	100	17.8687	0	17.8687	1						Nalm-6 RAD54-/- RAD54B-/- +MSH2	-		81	0.26	841	480	4	0.833333	39.9335	39.6007	0.332779	1						Nalm-6 LIG4-/- POLQ-/-+MSH2	-		8.88	0.166	20	20	20	100	13.5678
					Cas9		3.33	0.22	45	45	18	100	94.162	0	94.162	5.26965							Cas9		11.85	0.21	221	221	9	4.0724	88.8085	85.1919	3.61664	10.868							Cas9		2.76	0.141	37	37	37	100	95.0766
					Cas9-hCdt1(1/100)Cy(-)		3.6	0.18	16	16	16	100	56.7617	0	56.7617	3.17659							Cas9-hCdt1(1/100)Cy(-)		10.95	0.19	173	173	6	3.46821	83.1531	80.2692	2.88392	8.66617							Cas9-hCdt1(1/100)Cy(-)		3	0.141	24	24	24	100	56.7376
					Cas9-hCdt1(1/100)		3.36	0.25	19	19	17	100	60.6536	0	60.6536	3.3944							Cas9-hCdt1(1/100)		11.05	0.22	200	200	6	3	82.2707	79.8026	2.46812	7.41669							Cas9-hCdt1(1/100)		2.84	0.127	19	19	19	100	52.6783
					Cas9-hGeminin(1/110)		3.21	0.23	37	37	22	100	90.4605	0	90.4605	5.0625							Cas9-hGeminin(1/110)		11.4	0.2	129	129	3	2.32558	56.5789	55.2632	1.31579	3.95394							Cas9-hGeminin(1/110)		2.92	0.123	30	30	30	100	83.5282
		p8.9HPRT-2A-Puro-95-95 (95%-95%)		Nalm-6 WT	-		24	0.27	45	45	7	15.5556	6.94444	5.8642	1.08025	1				p8.9HPRT-2A-Puro-95-95 (95%-95%)		Nalm-6 RAD54-/- RAD54B-/-	-		55.2	0.29	809	288	5	1.73611	50.5372	49.6598	0.877382	1				p8.9HPRT-2A-Puro-95-95 (95%-95%)		Nalm-6 LIG4-/- POLQ-/-	-		25.1	0.166	16	16	13	81.25	3.84006
					Cas9		3.81	0.234	27	27	19	70.3704	30.2847	8.97324	21.3114	19.7283							Cas9		16.45	0.22	591	144	12	8.33333	163.305	149.696	13.6087	15.5106							Cas9		3.27	0.145	30	30	25	83.3333	63.2711
					Cas9-hCdt1(1/100)Cy(-)		3.99	0.219	20	20	16	80	22.8883	4.57765	18.3106	16.9504							Cas9-hCdt1(1/100)Cy(-)		15.65	0.24	545	144	12	8.33333	145.101	133.009	12.0918	13.7816							Cas9-hCdt1(1/100)Cy(-)		3.87	0.133	25	25	22	88	48.571
					Cas9-hCdt1(1/100)		4.26	0.255	24	24	15	62.5	22.0933	8.285	13.8083	12.7826							Cas9-hCdt1(1/100)		16.35	0.21	454	144	14	9.72222	132.227	119.371	12.8554	14.6519							Cas9-hCdt1(1/100)		3.66	0.144	24	24	20	83.3333	45.5373
					Cas9-hGeminin(1/110)		4.77	0.203	18	18	4	22.2222	18.5891	14.4582	4.13091	3.82404							Cas9-hGeminin(1/110)		17.05	0.28	407	144	5	3.47222	85.2535	82.2933	2.96019	3.37389							Cas9-hGeminin(1/110)		4.53	0.154	18	18	16	88.8889	25.802
				Nalm-6 WT + MSH2	-		147	0.234	323	323	2	0.619195	9.39008	9.33194	0.0581429	1						Nalm-6 RAD54-/- RAD54B-/- +MSH2	-		102	0.24	1117	768	0	0	45.6291	45.6291	0	1						Nalm-6 LIG4-/- POLQ-/-+MSH2	-		102	0.191	4	4	4	100	0.205318
					Cas9		48.7	0.21	171	171	8	4.67836	16.7204	15.9382	0.782243	13.4538							Cas9		17.05	0.22	514	514	4	0.77821	137.03	135.964	1.06638	-							Cas9		29.15	0.156	6	6	6	100	1.31944
					Cas9-hCdt1(1/100)Cy(-)		50.7	0.209	199	199	5	2.51256	18.7801	18.3083	0.471863	8.11557							Cas9-hCdt1(1/100)Cy(-)		16.1	0.18	438	438	2	0.456621	151.139	150.449	0.690131	-							Cas9-hCdt1(1/100)Cy(-)		31.7	0.143	5	5	5	100	1.103
					Cas9-hCdt1(1/100)		51.75	0.229	212	212	6	2.83019	17.8892	17.3829	0.506297	8.7078							Cas9-hCdt1(1/100)		15.9	0.21	471	471	3	0.636943	141.06	140.162	0.898473	-							Cas9-hCdt1(1/100)		34.2	0.136	5	5	5	100	1.07499
					Cas9-hGeminin(1/110)		82.8	0.203	271	271	3	1.10701	16.1229	15.9444	0.178482	3.06972							Cas9-hGeminin(1/110)		16.9	0.19	302	302	1	0.331126	94.0517	93.7403	0.311429	-							Cas9-hGeminin(1/110)		47.64	0.151	5	5	5	100	0.695058
	2	p8.9HPRT-2A-Puro (100%-100%)		Nalm-6 WT	-		14.8	0.217	35	24	21	87.5	10.898	1.36225	9.53575	1			2	p8.9HPRT-2A-Puro (100%-100%)		Nalm-6 RAD54-/- RAD54B-/-	-		51.8	0.22	439	144	10	6.94444	38.5223	35.8471	2.67516	1			2	p8.9HPRT-2A-Puro (100%-100%)		Nalm-6 LIG4-/- POLQ-/-	-		4.32	0.151	24	24	24	100	36.7918
					Cas9		11.4	0.075	62	24	22	91.6667	72.5146	6.04288	66.4717	6.95497							Cas9		8.1	0.13	127	36	8	22.2222	120.608	93.8061	26.8017	10.0187							Cas9		1.53	0.088	35	35	34	97.1429	259.952
					Cas9-hCdt1(1/100)Cy(-)		9.9	0.181	50	24	19	79.1667	27.9033	5.8132	22.0901	2.13468							Cas9-hCdt1(1/100)Cy(-)		7.3	0.14	98	36	7	19.4444	95.8904	77.2451	18.6454	6.96981							Cas9-hCdt1(1/100)Cy(-)		1.44	0.091	28	28	27	96.4286	213.675
					Cas9-hCdt1(1/100)		11.7	0.155	42	24	15	62.5	23.1596	8.68486	14.4748	2.59521							Cas9-hCdt1(1/100)		8.9	0.14	139	36	6	16.6667	111.557	92.9642	18.5928	6.95018							Cas9-hCdt1(1/100)		1.53	0.101	29	29	28	96.5517	187.666
					Cas9-hGeminin(1/110)		9.3	0.134	78	24	20	83.3333	62.5903	10.4317	52.1586	5.38148							Cas9-hGeminin(1/110)		6.9	0.11	91	36	2	5.55556	119.895	113.234	6.66081	2.48987							Cas9-hGeminin(1/110)		1.41	0.088	28	28	27	96.4286	225.661
				Nalm-6 WT + MSH2	-		9.6	0.278	33	24	20	83.3333	12.3651	2.06085	10.3043	1						Nalm-6 RAD54-/- RAD54B-/- +MSH2	-		90.3	0.21	764	240	5	2.08333	40.289	39.4496	0.839354	1						Nalm-6 LIG4-/- POLQ-/-+MSH2	-		8.55	0.144	22	22	22	100	17.8687
					Cas9		10.5	0.046	30	24	22	91.6667	62.1118	5.17598	56.9358	6.95							Cas9		9	0.2	231	96	5	5.20833	128.333	121.649	6.68403	7.9633							Cas9		2.36	0.081	18	18	18	100	94.162
					Cas9-hCdt1(1/100)Cy(-)		11.7	0.059	25	25	16	64	36.2161	13.0378	23.1783	2.13							Cas9-hCdt1(1/100)Cy(-)		8.7	0.14	166	166	7	4.21687	136.289	130.542	5.74713	6.84708							Cas9-hCdt1(1/100)Cy(-)		3.24	0.087	16	16	16	100	56.7617
					Cas9-hCdt1(1/100)		11.4	0.049	20	20	12	60	35.8038	14.3215	21.4823	2.6							Cas9-hCdt1(1/100)		8.2	0.14	112	112	5	4.46429	97.561	93.2056	4.3554	5.18899							Cas9-hCdt1(1/100)		3.08	0.091	17	17	17	100	60.6536
					Cas9-hGeminin(1/110)		12	0.047	38	24	21	87.5	67.3759	8.42199	58.9539	5.38							Cas9-hGeminin(1/110)		9.9	0.16	131	131	5	3.81679	82.702	79.5455	3.15657	3.76071							Cas9-hGeminin(1/110)		3.04	0.08	22	22	22	100	90.4605
		p8.9HPRT-2A-Puro-95-95 (95%-95%)		Nalm-6 WT	-		90.4	0.325	321	96	8	8.33333	10.9258	10.0153	0.910483	1				p8.9HPRT-2A-Puro-95-95 (95%-95%)		Nalm-6 RAD54-/- RAD54B-/-	-		45.1	0.181	322	144	4	2.77778	39.4458	38.3501	1.09572	1				p8.9HPRT-2A-Puro-95-95 (95%-95%)		Nalm-6 LIG4-/- POLQ-/-	-		24.9	0.181	17	17	15	88.2353	3.77199
					Cas9		12.6	0.09	46	46	17	36.9565	40.5644	25.5732	14.9912	16.4651							Cas9		8.1	0.12	182	56	5	8.92857	187.243	170.525	16.7181	15.2577							Cas9		2.73	0.144	25	25	21	84	63.5938
					Cas9-hCdt1(1/100)Cy(-)		12.3	0.146	60	60	21	35	33.4113	21.7173	11.694	12.8437							Cas9-hCdt1(1/100)Cy(-)		9	0.128	205	56	4	7.14286	177.951	165.241	12.7108	11.6005							Cas9-hCdt1(1/100)Cy(-)		3.33	0.128	20	20	17	85	46.9219
					Cas9-hCdt1(1/100)		12.9	0.165	63	63	22	34.9206	29.5983	19.2624	10.3359	11.3521							Cas9-hCdt1(1/100)		8.2	0.141	190	56	5	8.92857	164.331	149.659	14.6724	13.3907							Cas9-hCdt1(1/100)		3.72	0.141	18	18	16	88.8889	34.3171
					Cas9-hGeminin(1/110)		11.7	0.296	68	68	14	20.5882	19.635	15.5925	4.0425	4.43995							Cas9-hGeminin(1/110)		9.2	0.15	141	56	4	7.14286	102.174	94.8758	7.29814	6.66061							Cas9-hGeminin(1/110)		3.24	0.15	13	13	12	92.3077	26.749
				Nalm-6 WT + MSH2	-		79.2	0.517	473	473	4	0.845666	11.5517	11.454	0.0976887	1						Nalm-6 RAD54-/- RAD54B-/- +MSH2	-		90.5	0.201	754	432	1	0.231481	41.4502	41.3543	0.0959496	1						Nalm-6 LIG4-/- POLQ-/-+MSH2	-		114	0.201	5	5	5	100	0.218207
					Cas9		13.5	0.093	49	34	1	2.94118	39.0283	37.8804	1.14789	11.7505							Cas9		12.4	0.171	267	144	1	0.694444	125.92	125.045	0.874442	9.11356							Cas9		29.55	0.171	10	10	10	100	1.979
					Cas9-hCdt1(1/100)Cy(-)		14.4	0.066	20	22	1	4.54545	21.0438	20.0872	0.956535	9.79167							Cas9-hCdt1(1/100)Cy(-)		17.1	0.156	291	192	1	0.520833	109.087	108.519	0.568161	5.92145							Cas9-hCdt1(1/100)Cy(-)		31.1	0.156	7	7	7	100	1.44282
					Cas9-hCdt1(1/100)		15.2	0.072	21	21	1	4.7619	19.1886	18.2749	0.913743	9.35362							Cas9-hCdt1(1/100)		19.7	0.147	227	237	2	0.843882	78.3867	77.7252	0.661491	6.89415							Cas9-hCdt1(1/100)		31.55	0.147	5	5	5	100	1.07809
					Cas9-hGeminin(1/110)		31.2	0.091	46	46	1	2.17391	16.2017	15.8495	0.352212	3.60545							Cas9-hGeminin(1/110)		30.5	0.159	210	210	1	0.47619	43.3034	43.0972	0.206207	2.14912							Cas9-hGeminin(1/110)		48.84	0.159	6	6	6	100	0.772642
	3	p8.9HPRT-2A-Puro (100%-100%)		Nalm-6 WT	-		16.8	0.187	40	16	13	81.25	12.7324	2.38732	10.345	1			3	p8.9HPRT-2A-Puro (100%-100%)		Nalm-6 RAD54-/- RAD54B-/-	-		51.8	0.22	439	144	10	6.94444	38.5223	35.8471	2.67516	1			3	p8.9HPRT-2A-Puro (100%-100%)		Nalm-6 LIG4-/- POLQ-/-	-		4.29	0.151	20	20	20	100	30.8742
					Cas9		10.2	0.082	55	16	15	93.75	65.758	4.10988	61.6481	5.95919							Cas9		8.1	0.13	127	36	8	22.2222	120.608	93.8061	26.8017	10.0187							Cas9		1.65	0.088	33	33	32	96.9697	227.273
					Cas9-hCdt1(1/100)Cy(-)		9.3	0.101	23	16	11	68.75	24.4863	7.65197	16.8343	1.62729							Cas9-hCdt1(1/100)Cy(-)		7.3	0.14	98	36	7	19.4444	95.8904	77.2451	18.6454	6.96981							Cas9-hCdt1(1/100)Cy(-)		1.26	0.091	20	20	19	95	174.429
					Cas9-hCdt1(1/100)		10.5	0.137	33	16	11	68.75	22.9406	7.16893	15.7716	1.52456							Cas9-hCdt1(1/100)		8.9	0.14	139	36	6	16.6667	111.557	92.9642	18.5928	6.95018							Cas9-hCdt1(1/100)		1.44	0.101	23	23	22	95.6522	158.141
					Cas9-hGeminin(1/110)		9	0.128	60	16	15	93.75	52.0833	3.25521	48.8281	4.71995							Cas9-hGeminin(1/110)		6.9	0.11	91	36	2	5.55556	119.895	113.234	6.66081	2.48987							Cas9-hGeminin(1/110)		1.38	0.088	24	24	23	95.8333	197.628
				Nalm-6 WT + MSH2	-		9.2	0.205	27	16	12	75	14.316	3.579	10.737	1						Nalm-6 RAD54-/- RAD54B-/- +MSH2	-		90.3	0.21	764	240	5	2.08333	40.289	39.4496	0.839354	1						Nalm-6 LIG4-/- POLQ-/-+MSH2	-		8.3	0.144	14	14	14	100	11.7135
					Cas9		10.8	0.08	61	16	14	87.5	70.6019	8.82523	61.7766	5.75362							Cas9		9	0.2	231	96	5	5.20833	128.333	121.649	6.68403	7.9633							Cas9		2.28	0.081	15	15	15	100	81.2216
					Cas9-hCdt1(1/100)Cy(-)		9.3	0.077	18	18	14	77.7778	25.1362	5.58581	19.5503	1.82084							Cas9-hCdt1(1/100)Cy(-)		8.7	0.14	166	166	7	4.21687	136.289	130.542	5.74713	6.84708							Cas9-hCdt1(1/100)Cy(-)		3.12	0.101	14	14	14	100	44.4275
					Cas9-hCdt1(1/100)		9.6	0.056	19	19	13	68.4211	35.3423	11.1607	24.1815	2.25217							Cas9-hCdt1(1/100)		8.2	0.14	112	112	5	4.46429	97.561	93.2056	4.3554	5.18899							Cas9-hCdt1(1/100)		2.96	0.096	13	13	13	100	45.7489
					Cas9-hGeminin(1/110)		10.2	0.076	44	16	14	87.5	56.7595	7.09494	49.6646	4.62555							Cas9-hGeminin(1/110)		9.9	0.16	131	131	5	3.81679	82.702	79.5455	3.15657	3.76071							Cas9-hGeminin(1/110)		2.92	0.08	17	17	17	100	72.774
		p8.9HPRT-2A-Puro-95-95 (95%-95%)		Nalm-6 WT	-		103.2	0.325	309	96	12	12.5	9.21288	8.06127	1.15161	1				p8.9HPRT-2A-Puro-95-95 (95%-95%)		Nalm-6 RAD54-/- RAD54B-/-	-		50.4	0.22	401	96	7	7.29167	36.1652	33.5282	2.63705	1				p8.9HPRT-2A-Puro-95-95 (95%-95%)		Nalm-6 LIG4-/- POLQ-/-	-		28.15	0.176	10	10	8	80	2.01841
					Cas9		15	0.09	55	55	25	45.4545	40.7407	22.2222	18.5185	16.0805							Cas9		7.8	0.13	133	48	11	22.9167	131.164	101.105	30.0583	11.3985							Cas9		3.69	0.15	24	24	21	87.5	43.3604
					Cas9-hCdt1(1/100)Cy(-)		15.6	0.146	71	71	29	40.8451	31.1732	18.4405	12.7327	11.0564							Cas9-hCdt1(1/100)Cy(-)		7.4	0.14	140	48	7	14.5833	135.135	115.428	19.7072	7.47321							Cas9-hCdt1(1/100)Cy(-)		4.02	0.144	17	17	14	82.3529	29.3671
					Cas9-hCdt1(1/100)		14.4	0.165	73	73	29	39.726	30.7239	18.5185	12.2054	10.5985							Cas9-hCdt1(1/100)		7.4	0.15	136	48	6	12.5	122.523	107.207	15.3153	5.80775							Cas9-hCdt1(1/100)		4.41	0.169	21	21	20	95.2381	28.177
					Cas9-hGeminin(1/110)		13.5	0.296	87	87	27	31.0345	21.7718	15.015	6.75676	5.86723							Cas9-hGeminin(1/110)		8	0.13	119	48	3	6.25	114.423	107.272	7.15144	2.71191							Cas9-hGeminin(1/110)		3.27	0.119	11	11	9	81.8182	28.2682
				Nalm-6 WT + MSH2	-		127	0.517	529	529	5	0.94518	8.05678	7.98063	0.076151	1						Nalm-6 RAD54-/- RAD54B-/- +MSH2	-		60.2	0.24	687	144	2	1.38889	47.5498	46.8894	0.660414	1						Nalm-6 LIG4-/- POLQ-/-+MSH2	-		123	0.152	3	3	3	100	0.160462
					Cas9		26	0.093	59	59	2	3.38983	24.4003	23.5732	0.82713	10.8617							Cas9		7.6	0.11	112	112	4	3.57143	133.971	129.187	4.78469	7.24498							Cas9		31.65	0.147	10	10	10	100	2.14936
					Cas9-hCdt1(1/100)Cy(-)		37.6	0.066	72	72	2	2.77778	29.0135	28.2076	0.805932	10.5833							Cas9-hCdt1(1/100)Cy(-)		7.4	0.16	141	141	4	2.83688	119.088	115.709	3.37838	5.11554							Cas9-hCdt1(1/100)Cy(-)		32.25	0.135	6	6	6	100	1.37812
					Cas9-hCdt1(1/100)		40.8	0.072	87	87	2	2.29885	29.616	28.9352	0.680828	8.9405							Cas9-hCdt1(1/100)		7.3	0.15	120	120	4	3.33333	109.589	105.936	3.65297	5.53133							Cas9-hCdt1(1/100)		31.85	0.151	7	7	7	100	1.4555
					Cas9-hGeminin(1/110)		52	0.091	106	106	1	0.943396	22.4007	22.1893	0.211327	2.77511							Cas9-hGeminin(1/110)		9.1	0.16	179	179	3	1.67598	122.94	120.879	2.06044	3.11992							Cas9-hGeminin(1/110)		51.6	0.127	5	5	5	100	0.762986
	4	p8.9HPRT-2A-Puro (100%-100%)		Nalm-6 WT	-		9.6	0.24	28	16	14	87.5	12.1528	1.5191	10.6337	1																					4	p8.9HPRT-2A-Puro (100%-100%)		Nalm-6 LIG4-/- POLQ-/-	-		5.1	0.17	26	26	26	100	29.9885
					Cas9		8.9	0.16	101	16	16	100	70.927	0	70.927	6.67003																									Cas9		1.3	0.18	53	53	52	98.1132	226.496
					Cas9-hCdt1(1/100)Cy(-)		8.1	0.15	40	16	12	75	32.9218	8.23045	24.6914	2.322																									Cas9-hCdt1(1/100)Cy(-)		1.2	0.11	27	27	26	96.2963	204.545
					Cas9-hCdt1(1/100)		8.4	0.15	39	16	12	75	30.9524	7.7381	23.2143	2.18309																									Cas9-hCdt1(1/100)		1.3	0.13	29	29	28	96.5517	171.598
					Cas9-hGeminin(1/110)		8.7	0.19	91	16	16	100	55.0514	0	55.0514	5.17708																									Cas9-hGeminin(1/110)		1.5	0.12	37	37	37	100	205.556
				Nalm-6 WT + MSH2	-		8.1	0.24	26	16	13	81.25	13.3745	2.50772	10.8668	1																								Nalm-6 LIG4-/- POLQ-/-+MSH2	-		6.2	0.15	16	16	16	100	17.2043
					Cas9		8	0.18	87	16	16	100	60.4167	0	60.4167	5.55976																									Cas9		2.1	0.12	26	26	26	100	103.175
					Cas9-hCdt1(1/100)Cy(-)		9	0.19	52	16	13	81.25	30.4094	5.70175	24.7076	2.27368																									Cas9-hCdt1(1/100)Cy(-)		2	0.11	14	14	14	100	63.6364
					Cas9-hCdt1(1/100)		8	0.17	38	16	12	75	27.9412	6.98529	20.9559	1.92844																									Cas9-hCdt1(1/100)		1.9	0.14	17	17	17	100	63.9098
					Cas9-hGeminin(1/110)		8.4	0.2	100	16	15	93.75	59.5238	3.72024	55.8036	5.13525																									Cas9-hGeminin(1/110)		2.3	0.12	25	25	25	100	90.5797
		p8.9HPRT-2A-Puro-95-95 (95%-95%)		Nalm-6 WT	-		88.4	0.31	265	96	10	10.4167	9.67012	8.66282	1.0073	1																						p8.9HPRT-2A-Puro-95-95 (95%-95%)		Nalm-6 LIG4-/- POLQ-/-	-		32.2	0.22	22	22	19	86.3636	3.10559
					Cas9		12.1	0.19	82	16	8	50	35.6677	17.8338	17.8338	17.7045																									Cas9		3.1	0.19	33	33	31	93.9394	56.0272
					Cas9-hCdt1(1/100)Cy(-)		11.9	0.2	68	16	7	43.75	28.5714	16.0714	12.5	12.4094																									Cas9-hCdt1(1/100)Cy(-)		3	0.24	30	30	27	90	41.6667
					Cas9-hCdt1(1/100)		12.4	0.18	53	16	9	56.25	23.7455	10.3887	13.3569	13.26																									Cas9-hCdt1(1/100)		3.2	0.2	22	22	20	90.9091	34.375
					Cas9-hGeminin(1/110)		12.2	0.21	47	16	6	37.5	18.345	11.4657	6.87939	6.82951																									Cas9-hGeminin(1/110)		3.9	0.22	23	23	22	95.6522	26.8065
				Nalm-6 WT + MSH2	-		92.4	0.28	276	276	2	0.724638	10.6679	10.5906	0.0773036	1																								Nalm-6 LIG4-/- POLQ-/-+MSH2	-		130.1	0.25	12	12	12	100	0.368947
					Cas9		27.2	0.2	120	120	5	4.16667	22.0588	21.1397	0.919118	11.8897																									Cas9		28.3	0.23	29	29	29	100	4.45537
					Cas9-hCdt1(1/100)Cy(-)		22.8	0.11	60	60	2	3.33333	23.9234	23.126	0.797448	10.3158																									Cas9-hCdt1(1/100)Cy(-)		28.9	0.22	25	25	25	100	3.93205
					Cas9-hCdt1(1/100)		27.1	0.17	95	95	4	4.21053	20.6208	19.7526	0.868244	11.2316																									Cas9-hCdt1(1/100)		24.2	0.23	19	19	19	100	3.41358
					Cas9-hGeminin(1/110)		44.1	0.18	145	145	3	2.06897	18.2666	17.8886	0.377929	4.88889																									Cas9-hGeminin(1/110)		48.6	0.2	21	21	21	100	2.16049
		two-sided Student's t-test (Fig. 3g)																																				two-sided Student's t-test (Fig. 3g)
		Relative TI frequency																																				Relative TI frequency
	Nalm-6 WT			100-100						95-95																											Nalm-6 LIG4-/- POLQ-/-			100-100						95-95
				Cas9-hGeminin(1/110)						Cas9-hGeminin(1/110)																														Cas9-hGeminin(1/110)						Cas9-hGeminin(1/110)
		100-100	Cas9-hCdt1(1/100)Cy(-)	P = 0.000044			95-95	Cas9-hCdt1(1/100)Cy(-)		P = 0.02159																												100-100	Cas9-hCdt1(1/100)Cy(-)	P = 0.03026			95-95	Cas9-hCdt1(1/100)Cy(-)		P = 0.04445
			Cas9-hCdt1(1/100)	P = 0.00045				Cas9-hCdt1(1/100)		P = 0.00444																													Cas9-hCdt1(1/100)	P = 0.00799				Cas9-hCdt1(1/100)		P = 0.10316
	Nalm-6 WT +MSH2			100-100						95-95																											Nalm-6 LIG4-/- POLQ-/-+MSH2			100-100						95-95
				Cas9-hGeminin(1/110)						Cas9-hGeminin(1/110)																														Cas9-hGeminin(1/110)						Cas9-hGeminin(1/110)
		100-100	Cas9-hCdt1(1/100)Cy(-)	P = 0.00121			95-95	Cas9-hCdt1(1/100)Cy(-)		P = 0.00213																												100-100	Cas9-hCdt1(1/100)Cy(-)	P = 0.00155			95-95	Cas9-hCdt1(1/100)Cy(-)		P = 0.01046
			Cas9-hCdt1(1/100)	P = 0.00247				Cas9-hCdt1(1/100)		P = 0.000048																													Cas9-hCdt1(1/100)	P = 0.00224				Cas9-hCdt1(1/100)		P = 0.02715
	Figure 3h
	Experiment	Targeting vector		Genotype	Cas9		Total no. of cels plated (x105)	PE	Total no. of BSD/6TG resistant clones analyzed	No. of targeted clones	Targeted integration frequency （×10-5）	Relative targeted integration frequency
	1	p8.9HPRT-2A-Bsr (100%-100%)		HT1080 MSH2-/-	-		29.8	0.35	16	15	1.43816	1
					Cas9		5.9	0.3	28	25	14.1243	9.82109
					Cas9-hCdt1(1/100)		6.1	0.27	19	9	5.46448	3.79964
					Cas9-hGeminin(1/110)		6	0.31	29	20	10.7527	7.4767
				HT1080 WT	-		32	0.28	14	14	1.5625	1
					Cas9		6.3	0.23	21	18	12.4224	7.95031
					Cas9-hCdt1(1/100)		7.4	0.21	10	7	4.5045	2.88288
					Cas9-hGeminin(1/110)		6.8	0.29	27	24	12.1704	7.78905
		p8.9HPRT-2A-Bsr-95-95 (95%-95%)		HT1080 MSH2-/-	-		61.2	0.32	4	4	0.204248	1
					Cas9		5.6	0.28	13	9	5.7398	28.102
					Cas9-hCdt1(1/100)		5.9	0.29	15	9	5.26008	25.7534
					Cas9-hGeminin(1/110)		6.3	0.34	9	6	2.80112	13.7143
				HT1080 WT	-		111.5	0.33	1	1	0.0271776	1
					Cas9		26.5	0.26	6	3	0.435414	16.021
					Cas9-hCdt1(1/100)		26.1	0.31	6	2	0.247188	9.09529
					Cas9-hGeminin(1/110)		26.5	0.28	5	1	0.134771	4.95889
	2	p8.9HPRT-2A-Bsr (100%-100%)		HT1080 MSH2-/-	-		33.2	0.34	17	16	1.41743	1
					Cas9		6.6	0.28	33	30	16.2338	11.4529
					Cas9-hCdt1(1/100)		8	0.23	13	10	5.43478	3.83424
					Cas9-hGeminin(1/110)		6	0.29	35	28	16.092	11.3529
				HT1080 WT	-		29.3	0.33	11	11	1.13766	1
					Cas9		6.1	0.31	29	27	14.2782	12.5505
					Cas9-hCdt1(1/100)		7.7	0.29	8	5	2.23914	1.9682
					Cas9-hGeminin(1/110)		8	0.27	30	24	11.1111	9.76667
		p8.9HPRT-2A-Bsr-95-95 (95%-95%)		HT1080 MSH2-/-	-		101.3	0.34	10	9	0.261309	1
					Cas9		6.1	0.27	11	10	6.07165	23.2355
					Cas9-hCdt1(1/100)		5.6	0.32	13	9	5.02232	19.2199
					Cas9-hGeminin(1/110)		6	0.31	5	5	2.68817	10.2873
				HT1080 WT	-		160.4	0.35	2	1	0.0178126	1
					Cas9		29.9	0.28	5	3	0.358337	20.1171
					Cas9-hCdt1(1/100)		30.1	0.25	3	2	0.265781	14.9209
					Cas9-hGeminin(1/110)		28.7	0.29	4	1	0.120149	6.74516
	3	p8.9HPRT-2A-Bsr (100%-100%)		HT1080 MSH2-/-	-		35.1	0.38	30	29	2.17424	1
					Cas9		3.4	0.36	34	31	25.3268	11.6486
					Cas9-hCdt1(1/100)		3.8	0.41	9	6	3.85109	1.77124
					Cas9-hGeminin(1/110)		3.8	0.4	31	30	19.7368	9.07759
				HT1080 WT	-		28.4	0.38	24	22	2.03855	1
					Cas9		4.9	0.34	40	37	22.2089	10.8945
					Cas9-hCdt1(1/100)		5.5	0.3	11	6	3.63636	1.7838
					Cas9-hGeminin(1/110)		5.1	0.37	36	32	16.9581	8.31874
		p8.9HPRT-2A-Bsr-95-95 (95%-95%)		HT1080 MSH2-/-	-		110.4	0.37	7	6	0.146886	1
					Cas9		6.4	0.35	9	9	4.01786	27.3536
					Cas9-hCdt1(1/100)		5.8	0.37	7	7	3.26188	22.2069
					Cas9-hGeminin(1/110)		6.9	0.31	4	3	1.40252	9.54839
				HT1080 WT	-		177.8	0.41	3	2	0.0274356	1
					Cas9		31.3	0.35	9	4	0.36513	13.3086
					Cas9-hCdt1(1/100)		32.8	0.33	7	3	0.277162	10.1023
					Cas9-hGeminin(1/110)		30.9	0.37	4	1	0.0874661	3.18805
		two-sided Student's t-test (Fig. 3h)
		Relative TI frequency
	HT1080 MSH2-/-			100-100					95-95
				Cas9-hGeminin(1/110)					Cas9-hGeminin(1/110)
			Cas9-hCdt1(1/100)	P = 0.03851			Cas9-hCdt1(1/100)		P = 0.01041
	HT1080 WT			100-100					95-95
				Cas9-hGeminin(1/110)					Cas9-hGeminin(1/110)
			Cas9-hCdt1(1/100)	P = 0.01661			Cas9-hCdt1(1/100)		P = 0.03296
[truncated: 3 more columns]

## Sheet: Fig.4
	Figure 4a															two-sided Student's t-test (Fig. 4a)
																TI frequency
	Experiment	Genotype	Targeting vector		Total no. of cels plated (x105)	PE	Total no. of puromycin resistant clones	No. of puromycin resistant clones analyzed	No. of targeted clones	Gene-targeting efficiency (%)	Total integration frequency （×10-5）	Random integration frequency （×10-5）	Targeted integration frequency （×10-5）					Nalm-6 BLM-/-	Nalm-6 WT				Nalm-6 BLM-/- +MSH2	Nalm-6 WT +MSH2
																		100-100	95-95				100-100	95-95
	1	Nalm-6 WT	p8.9HPRT-2A-Puro		25.2	0.102	26	26	18	69.2308	10.1152	3.11236	7.0028			Nalm-6 WT	100-100	P = 0.02354	P = 0.03346		Nalm-6 WT +MSH2	100-100	P = 0.00568	P = 0.02190
			p8.9HPRT-2A-Puro-95-95		54.9	0.119	38	38	7	18.4211	5.81653	4.74507	1.07147
		Nalm-6 WT + MSH2	p8.9HPRT-2A-Puro		25.6	0.089	25	25	16	64	10.9726	3.95014	7.02247			Nalm-6 BLM-/-	95-95	P = 0.05076	P = 0.01134		Nalm-6 BLM-/- +MSH2	95-95	P = 0.00926	P = 0.04848
			p8.9HPRT-2A-Puro-95-95		58.5	0.125	23	23	1	4.34783	3.1453	3.00855	0.136752
		Nalm-6 BLM-/-	p8.9HPRT-2A-Puro		20	0.022	14	14	12	85.7143	31.8182	4.54545	27.2727
			p8.9HPRT-2A-Puro-95-95		46.8	0.03	43	43	35	81.3953	30.6268	5.69801	24.9288
		Nalm-6 BLM-/- + MSH2	p8.9HPRT-2A-Puro		19.2	0.031	12	12	9	75	20.1613	5.04032	15.121
			p8.9HPRT-2A-Puro-95-95		42.3	0.056	10	10	1	10	4.22155	3.79939	0.422155
	2	Nalm-6 WT	p8.9HPRT-2A-Puro		35.6	0.137	76	32	20	62.5	15.5827	5.84352	9.73919
			p8.9HPRT-2A-Puro-95-95		50.4	0.128	67	67	8	11.9403	10.3857	9.14559	1.24008
		Nalm-6 WT + MSH2	p8.9HPRT-2A-Puro		30.4	0.076	37	37	23	62.1622	16.0145	6.05956	9.95499
			p8.9HPRT-2A-Puro-95-95		85.5	0.18	69	69	2	2.89855	4.48343	4.35348	0.129955
		Nalm-6 BLM-/-	p8.9HPRT-2A-Puro		34	0.02	22	22	16	72.7273	32.3529	8.82353	23.5294
			p8.9HPRT-2A-Puro-95-95		52.2	0.029	42	42	27	64.2857	27.7447	9.90884	17.8359
		Nalm-6 BLM-/- + MSH2	p8.9HPRT-2A-Puro		33.2	0.016	10	10	9	90	18.8253	1.88253	16.9428
			p8.9HPRT-2A-Puro-95-95		50.4	0.088	14	14	2	14.2857	3.15657	2.70563	0.450938
	3	Nalm-6 WT	p8.9HPRT-2A-Puro		36.4	0.191	98	32	28	87.5	14.0959	1.76198	12.3339
			p8.9HPRT-2A-Puro-95-95		68.4	0.188	142	142	10	7.04225	11.0427	10.265	0.777653
		Nalm-6 WT + MSH2	p8.9HPRT-2A-Puro		32.8	0.173	90	32	24	75	15.8607	3.96518	11.8955
			p8.9HPRT-2A-Puro-95-95		64.8	0.18	96	96	1	1.04167	8.23045	8.14472	0.0857339
		Nalm-6 BLM-/-	p8.9HPRT-2A-Puro		28.4	0.096	72	32	30	93.75	26.4085	1.65053	24.7579
			p8.9HPRT-2A-Puro-95-95		55.8	0.088	120	32	26	81.25	24.4379	4.58211	19.8558
		Nalm-6 BLM-/- + MSH2	p8.9HPRT-2A-Puro		36.8	0.066	61	61	51	83.6066	25.1153	4.11726	20.998
			p8.9HPRT-2A-Puro-95-95		55.8	0.082	24	24	3	12.5	5.24521	4.58956	0.655652
	Figure 4b											two-sided Student's t-test (Fig. 4b)
												TI frequency
	Experiment	Genotype	Targeting vector		BLM inhibitor	Total no. of cels plated (x105)	PE	Total no. of BSD/6TG resistant clones analyzed	No. of targeted clones	Targeted integration frequency （×10-5）				HT1080 MSH2-/- +BLMi	HT1080 MSH2-/-				HT1080 WT	HT1080 WT +BLMi
														100-100	95-95				100-100	95-95
	1	HT1080 MSH2-/-	p8.9HPRT-2A-Bsr (100%-100%)		−	33	0.31	24	21	2.05279		HT1080 MSH2-/-	100-100	P = 0.04657	P = 0.01399		HT1080 WT	100-100	P = 0.03770	P = 0.02580
					+	27	0.25	39	38	5.62963
			p8.9HPRT-2A-Bsr-95-95 (95%-95%)		−	120	0.3	7	6	0.166667		HT1080 MSH2-/- +BLMi	95-95	P = 0.05616	P = 0.03317		HT1080 WT +BLMi	95-95	P = 0.03115	P = 0.04206
					+	115	0.28	31	30	0.931677
		HT1080 WT	p8.9HPRT-2A-Bsr (100%-100%)		−	39	0.29	21	20	1.76835
					+	25	0.28	31	29	4.14286
			p8.9HPRT-2A-Bsr-95-95 (95%-95%)		−	173	0.31	1	1	0.0186463
					+	170	0.27	3	3	0.0653595
	2	HT1080 MSH2-/-	p8.9HPRT-2A-Bsr (100%-100%)		−	30	0.31	13	13	1.39785
					+	28	0.24	22	20	2.97619
			p8.9HPRT-2A-Bsr-95-95 (95%-95%)		−	133	0.28	6	6	0.161117
					+	35	0.21	8	7	0.952381
		HT1080 WT	p8.9HPRT-2A-Bsr (100%-100%)		−	36	0.27	13	11	1.13169
					+	30	0.22	17	15	2.27273
			p8.9HPRT-2A-Bsr-95-95 (95%-95%)		−	155	0.31	2	2	0.0416233
					+	61	0.23	3	2	0.142552
	3	HT1080 MSH2-/-	p8.9HPRT-2A-Bsr (100%-100%)		−	25	0.33	18	16	1.93939
					+	25	0.23	30	26	4.52174
			p8.9HPRT-2A-Bsr-95-95 (95%-95%)		−	128	0.31	16	14	0.352823
					+	30	0.24	15	12	1.66667
		HT1080 WT	p8.9HPRT-2A-Bsr (100%-100%)		−	26	0.31	19	16	1.98511
					+	24	0.25	26	23	3.83333
			p8.9HPRT-2A-Bsr-95-95 (95%-95%)		−	167	0.24	2	1	0.0249501
					+	67	0.25	4	2	0.119403
	Figure 4c
	Experiment	Genotype	Targeting vector		Inhibitor		Total no. of cels plated (x105)	PE	Total no. of puromycin resistant clones	No. of puromycin resistant clones analyzed	No. of targeted clones	Gene-targeting efficiency (%)	Total integration frequency （×10-5）	Random integration frequency （×10-5）	Targeted integration frequency （×10-5）			Experiment	Genotype	Targeting vector		Inhibitor		Total no. of cels plated (x105)	PE	Total no. of puromycin resistant clones	No. of puromycin resistant clones analyzed	No. of targeted clones	Gene-targeting efficiency (%)	Total integration frequency （×10-5）	Random integration frequency （×10-5）	Targeted integration frequency （×10-5）			Experiment	Genotype	Targeting vector		Inhibitor		Total no. of cels plated (x105)	PE	Total no. of puromycin resistant clones	No. of puromycin resistant clones analyzed	No. of targeted clones	Gene-targeting efficiency (%)	Total integration frequency （×10-5）	Random integration frequency （×10-5）	Targeted integration frequency （×10-5）
	1	Nalm-6 WT	p8.9HPRT-2A-Puro (100%-100%)		-		17.4	0.28	88	24	18	75	18.0624	4.5156	13.5468			2	Nalm-6 WT	p8.9HPRT-2A-Puro (100%-100%)		-		18.3	0.25	50	24	20	83.3333	10.929	1.82149	9.10747			3	Nalm-6 WT	p8.9HPRT-2A-Puro (100%-100%)		-		14.7	0.27	39	24	21	87.5	9.82615	1.22827	8.59788
					Rad52i		19.2	0.28	83	24	21	87.5	15.439	1.92987	13.5091							Rad52i		16.5	0.28	51	24	22	91.6667	11.039	0.919913	10.119							Rad52i		18.6	0.22	43	24	18	75	10.5083	2.62708	7.88123
					Rad51i		19.5	0.23	30	30	9	30	6.68896	4.68227	2.00669							Rad51i		28.2	0.33	95	24	6	25	10.2085	7.65635	2.55212							Rad51i		26.4	0.31	61	24	6	25	7.45357	5.59018	1.86339
					Rad52i + Rad51i		27.2	0.17	50	50	3	6	10.8131	10.1644	0.648789							Rad52i + Rad51i		39.2	0.31	147	96	4	4.16667	12.0968	11.5927	0.504032							Rad52i + Rad51i		36.8	0.29	126	96	11	11.4583	11.8066	10.4538	1.35284
			p8.9HPRT-2A-Puro-95-95 (95%-95%)		-		20.4	0.29	70	70	9	12.8571	11.8323	10.311	1.5213					p8.9HPRT-2A-Puro-95-95 (95%-95%)		-		23.7	0.26	41	41	5	12.1951	6.65368	5.84226	0.811425					p8.9HPRT-2A-Puro-95-95 (95%-95%)		-		21.3	0.29	60	60	4	6.66667	9.71345	9.06589	0.647564
					Rad52i		21.6	0.27	51	51	2	3.92157	8.74486	8.40192	0.342936							Rad52i		54.6	0.22	110	110	1	0.909091	9.15751	9.07426	0.0832501							Rad52i		36	0.27	59	59	2	3.38983	6.06996	5.8642	0.205761
					Rad51i		24.6	0.25	78	78	10	12.8205	12.6829	11.0569	1.62602							Rad51i		23.4	0.21	60	60	6	10	12.21	10.989	1.221							Rad51i		23.7	0.25	64	64	6	9.375	10.8017	9.78903	1.01266
					Rad52i + Rad51i		45	0.22	132	132	2	1.51515	13.3333	13.1313	0.20202							Rad52i + Rad51i		55.8	0.25	205	205	1	0.487805	14.6953	14.6237	0.0716846							Rad52i + Rad51i		46	0.22	129	129	2	1.55039	12.747	12.5494	0.197628
		Nalm-6 WT + MSH2	p8.9HPRT-2A-Puro (100%-100%)		-		22.8	0.24	81	24	19	79.1667	14.8026	3.08388	11.7188				Nalm-6 WT + MSH2	p8.9HPRT-2A-Puro (100%-100%)		-		23.4	0.3	113	24	17	70.8333	16.0969	4.69492	11.4019				Nalm-6 WT + MSH2	p8.9HPRT-2A-Puro (100%-100%)		-		21.6	0.3	113	24	20	83.3333	17.4383	2.90638	14.5319
					Rad52i		21.6	0.21	75	24	18	75	16.5344	4.1336	12.4008							Rad52i		22.8	0.26	91	24	16	66.6667	15.3509	5.11696	10.2339							Rad52i		21.3	0.26	91	24	18	75	16.4319	4.10798	12.3239
					Rad51i		21.3	0.2	31	31	12	38.7097	7.277	4.46009	2.8169							Rad51i		23.4	0.22	64	24	4	16.6667	12.432	10.36	2.072							Rad51i		23.7	0.22	64	24	4	16.6667	12.2746	10.2289	2.04577
					Rad52i + Rad51i		49.5	0.18	61	61	8	13.1148	6.84624	5.94837	0.897868							Rad52i + Rad51i		45	0.21	115	115	3	2.6087	12.1693	11.8519	0.31746							Rad52i + Rad51i		47	0.21	115	115	3	2.6087	11.6515	11.3475	0.303951
			p8.9HPRT-2A-Puro-95-95 (95%-95%)		-		84	0.21	137	137	1	0.729927	7.76644	7.70975	0.0566893					p8.9HPRT-2A-Puro-95-95 (95%-95%)		-		46	0.28	113	113	1	0.884956	8.77329	8.69565	0.0776398					p8.9HPRT-2A-Puro-95-95 (95%-95%)		-		76.8	0.28	221	221	2	0.904977	10.2772	10.1842	0.093006
					Rad52i		79.2	0.17	109	109	0	0	8.09566	8.09566	0							Rad52i		49	0.22	101	101	0	0	9.3692	9.3692	0							Rad52i		80.8	0.22	233	233	0	0	13.1076	13.1076	0
					Rad51i		82.4	0.15	154	154	1	0.649351	12.4595	12.3786	0.0809061							Rad51i		51	0.24	131	131	2	1.52672	10.7026	10.5392	0.163399							Rad51i		87.2	0.24	199	199	3	1.50754	9.50879	9.36544	0.143349
					Rad52i + Rad51i		80.8	0.11	83	83	0	0	9.33843	9.33843	0							Rad52i + Rad51i		54	0.2	129	129	0	0	11.9444	11.9444	0							Rad52i + Rad51i		95.2	0.2	283	283	0	0	14.8634	14.8634	0
		Nalm-6 BLM-/-	p8.9HPRT-2A-Puro (100%-100%)		-		24.4	0.1	85	24	22	91.6667	34.8361	2.90301	31.9331				Nalm-6 BLM-/-	p8.9HPRT-2A-Puro (100%-100%)		-		25.62	0.135	84	24	22	91.6667	24.2866	2.02388	22.2627				Nalm-6 BLM-/-	p8.9HPRT-2A-Puro (100%-100%)		-		21.66	0.18	71	24	23	95.8333	18.2107	0.75878	17.452
					Rad52i		23.2	0.08	47	24	22	91.6667	25.3233	2.11027	23.213							Rad52i		28.65	0.04	20	20	19	95	17.452	0.8726	16.5794							Rad52i		23.85	0.074	25	25	22	88	14.1651	1.69981	12.4653
					Rad51i		27.6	0.09	39	24	7	29.1667	15.7005	11.1212	4.57931							Rad51i		28.38	0.08	32	32	8	25	14.0944	10.5708	3.52361							Rad51i		24.99	0.077	21	21	5	23.8095	10.9135	8.31501	2.59844
					Rad52i + Rad51i		28.4	0.066	25	25	3	12	13.3376	11.7371	1.60051							Rad52i + Rad51i		40	0.04	12	12	1	8.33333	7.5	6.875	0.625							Rad52i + Rad51i		43.9	0.061	28	28	2	7.14286	10.456	9.7091	0.746854
			p8.9HPRT-2A-Puro-95-95 (95%-95%)		-		25.2	0.12	64	24	18	75	21.164	5.29101	15.873					p8.9HPRT-2A-Puro-95-95 (95%-95%)		-		23.73	0.17	77	24	21	87.5	19.0873	2.38591	16.7014					p8.9HPRT-2A-Puro-95-95 (95%-95%)		-		24.42	0.19	80	24	18	75	17.2421	4.31053	12.9316
					Rad52i		27.6	0.1	14	14	6	42.8571	5.07246	2.89855	2.17391							Rad52i		32.84	0.04	3	3	1	33.3333	2.2838	1.52253	0.761267							Rad52i		66.88	0.054	36	36	13	36.1111	9.9681	6.36851	3.59959
					Rad51i		30.4	0.087	55	24	11	45.8333	20.7955	11.2642	9.53128							Rad51i		32.84	0.11	49	49	37	75.5102	13.5644	3.32189	10.2425							Rad51i		34.2	0.068	38	38	23	60.5263	16.3399	6.44995	9.88992
					Rad52i + Rad51i		34	0.066	24	24	4	16.6667	10.6952	8.91266	1.78253							Rad52i + Rad51i		32.5	0.065	9	9	2	22.2222	4.26036	3.31361	0.946746							Rad52i + Rad51i		84.64	0.043	41	41	12	29.2683	11.2652	7.96808	3.29714
		Nalm-6 BLM-/- + MSH2	p8.9HPRT-2A-Puro (100%-100%)		-		24.4	0.17	107	24	20	83.3333	25.7956	4.29926	21.4963				Nalm-6 BLM-/- + MSH2	p8.9HPRT-2A-Puro (100%-100%)		-		38.4	0.19	146	24	20	83.3333	20.011	3.33516	16.6758				Nalm-6 BLM-/- + MSH2	p8.9HPRT-2A-Puro (100%-100%)		-		29.1	0.21	115	24	22	91.6667	18.8185	1.56821	17.2503
					Rad52i		26	0.13	71	24	19	79.1667	21.0059	4.37623	16.6297							Rad52i		46.8	0.11	81	24	19	79.1667	15.7343	3.27797	12.4563							Rad52i		30.3	0.12	57	24	21	87.5	15.6766	1.95957	13.717
					Rad51i		24.4	0.1	40	24	5	20.8333	16.3934	12.9781	3.4153							Rad51i		41.2	0.17	80	80	14	17.5	11.422	9.42319	1.99886							Rad51i		29.4	0.101	51	51	14	27.451	17.1752	12.4604	4.71476
					Rad52i + Rad51i		34.5	0.044	23	23	1	4.34783	15.1515	14.4928	0.658762							Rad52i + Rad51i		49	0.08	32	32	1	3.125	8.16327	7.90816	0.255102							Rad52i + Rad51i		49.5	0.089	63	63	4	6.34921	14.3003	13.3924	0.907956
			p8.9HPRT-2A-Puro-95-95 (95%-95%)		-		22.8	0.17	27	27	3	11.1111	6.96594	6.19195	0.773994					p8.9HPRT-2A-Puro-95-95 (95%-95%)		-		38.4	0.15	33	33	4	12.1212	5.72917	5.03472	0.694444					p8.9HPRT-2A-Puro-95-95 (95%-95%)		-		39.6	0.204	71	71	8	11.2676	8.78887	7.79857	0.990295
					Rad52i		46.8	0.12	38	38	1	2.63158	6.76638	6.58832	0.178063							Rad52i		42.4	0.06	6	6	0	0	2.35849	2.35849	0							Rad52i		83.2	0.141	106	106	2	1.88679	9.03573	8.86525	0.170486
					Rad51i		47.4	0.092	41	41	2	4.87805	9.40194	8.94331	0.458631							Rad51i		41.6	0.095	32	32	2	6.25	8.09717	7.59109	0.506073							Rad51i		85.6	0.123	119	119	8	6.72269	11.3023	10.5425	0.759821
					Rad52i + Rad51i		48.6	0.045	21	21	0	0	9.60219	9.60219	0							Rad52i + Rad51i		46	0.03	6	6	1	16.6667	4.34783	3.62319	0.724638							Rad52i + Rad51i		78.4	0.079	77	77	1	1.2987	12.4322	12.2707	0.161457
	Figure 4d
	Experiment	Targeting vector		Genotype	Cas9		Total no. of cels plated (x105)	PE	Total no. of puromycin resistant clones	No. of puromycin resistant clones analyzed	No. of targeted clones	Gene-targeting efficiency (%)	Total integration frequency （×10-5）	Random integration frequency （×10-5）	Targeted integration frequency （×10-5）	Relative targeted integration frequency
	1	p8.9HPRT-2A-Puro (100%-100%)		Nalm-6 BLM-/-	-		20	0.024	14	14	12	85.7143	29.1667	4.16667	25	1
					Cas9		1.32	0.029	18	18	18	100	470.219	0	470.219	18.8088
					Cas9-hCdt1(1/100)Cy(-)		0.99	0.03	11	11	10	90.9091	370.37	33.67	336.7	13.468
					Cas9-hCdt1(1/100)		1.05	0.033	12	12	12	100	346.32	0	346.32	13.8528
					Cas9-hGeminin(1/110)		1.08	0.037	19	19	19	100	475.475	0	475.475	19.019
				Nalm-6 BLM-/- + Msh2	-		19.2	0.033	12	12	11	91.6667	18.9394	1.57828	17.3611	1
					Cas9		2.76	0.03	24	24	24	100	289.855	0	289.855	16.6957
					Cas9-hCdt1(1/100)Cy(-)		3	0.027	8	8	7	87.5	98.7654	12.3457	86.4198	4.97778
					Cas9-hCdt1(1/100)		2.84	0.029	7	7	6	85.7143	84.9927	12.1418	72.8509	4.19621
					Cas9-hGeminin(1/110)		2.92	0.031	16	16	16	100	176.757	0	176.757	10.1812
		p8.9HPRT-2A-Puro-95-95 (95%-95%)		Nalm-6 BLM-/-	-		46.8	0.03	43	43	28	65.1163	30.6268	10.6838	19.943	1
					Cas9		3.57	0.033	61	24	23	95.8333	517.783	21.5743	496.209	24.8813
					Cas9-hCdt1(1/100)Cy(-)		3.06	0.034	35	24	23	95.8333	336.409	14.017	322.392	16.1657
					Cas9-hCdt1(1/100)		3.81	0.038	44	24	24	100	303.909	0	303.909	15.2389
					Cas9-hGeminin(1/110)		4.83	0.03	38	24	22	91.6667	262.25	21.8542	240.396	12.0541
				Nalm-6 BLM-/- + Msh2	-		42.3	0.032	15	15	1	6.66667	11.0816	10.3428	0.738771	1
					Cas9		29.65	0.032	39	24	9	37.5	41.1046	25.6903	15.4142	20.8647
					Cas9-hCdt1(1/100)Cy(-)		34.7	0.029	30	30	8	26.6667	29.8122	21.8623	7.94992	10.761
					Cas9-hCdt1(1/100)		33.7	0.032	34	34	8	23.5294	31.5282	24.1098	7.4184	10.0415
					Cas9-hGeminin(1/110)		43.38	0.031	38	38	7	18.4211	28.2574	23.0521	5.20531	7.04591
	2	p8.9HPRT-2A-Puro (100%-100%)		Nalm-6 BLM-/-	-		26	0.04	25	25	23	92	24.0385	1.92308	22.1154	1
					Cas9		2.28	0.0345	44	44	42	95.4545	559.369	25.4259	533.944	24.1435
					Cas9-hCdt1(1/100)Cy(-)		2.07	0.0333	29	29	26	89.6552	420.711	43.5218	377.189	17.0555
					Cas9-hCdt1(1/100)		1.83	0.0326	24	24	23	95.8333	402.293	16.7622	385.531	17.4327
					Cas9-hGeminin(1/110)		1.92	0.0371	32	32	30	93.75	449.236	28.0773	421.159	19.0437
				Nalm-6 BLM-/- + Msh2	-		22.5	0.0367	20	20	18	90	24.2204	2.42204	21.7984	1
					Cas9		2.1	0.0347	30	30	28	93.3333	411.692	27.4461	384.246	17.6273
					Cas9-hCdt1(1/100)Cy(-)		3.4	0.0311	16	16	14	87.5	151.315	18.9143	132.4	6.07386
					Cas9-hCdt1(1/100)		3.24	0.0316	16	16	15	93.75	156.274	9.76715	146.507	6.72102
					Cas9-hGeminin(1/110)		3.12	0.0276	20	20	19	95	232.256	11.6128	220.643	10.122
		p8.9HPRT-2A-Puro-95-95 (95%-95%)		Nalm-6 BLM-/-	-		31	0.041	30	30	23	76.6667	23.6035	5.50747	18.096	1
					Cas9		3.72	0.0389	78	24	23	95.8333	539.017	22.459	516.557	28.5454
					Cas9-hCdt1(1/100)Cy(-)		4.26	0.039	69	24	20	83.3333	415.312	69.2187	346.094	19.1254
					Cas9-hCdt1(1/100)		3.66	0.0415	69	24	21	87.5	454.276	56.7845	397.492	21.9657
					Cas9-hGeminin(1/110)		4.02	0.0407	35	24	22	91.6667	213.918	17.8265	196.092	10.8362
				Nalm-6 BLM-/- + Msh2	-		103.35	0.0411	38	38	2	5.26316	8.94605	8.4752	0.470845	1
					Cas9		27.2	0.0378	30	30	12	40	29.1783	17.507	11.6713	24.7881
					Cas9-hCdt1(1/100)Cy(-)		28.1	0.0354	31	31	6	19.3548	31.1639	25.1322	6.03173	12.8104
					Cas9-hCdt1(1/100)		29.5	0.0338	29	29	8	27.5862	29.0843	21.0611	8.02327	17.0402
					Cas9-hGeminin(1/110)		30.75	0.0307	24	24	4	16.6667	25.4231	21.1859	4.23718	8.99909
	3	p8.9HPRT-2A-Puro (100%-100%)		Nalm-6 BLM-/-	-		21.6	0.041	29	29	23	92	24.0385	1.92308	22.1154	1
					Cas9		2.43	0.036	42	24	42	95.4545	559.369	25.4259	533.944	24.1435
					Cas9-hCdt1(1/100)Cy(-)		2.37	0.033	32	24	26	89.6552	420.711	43.5218	377.189	17.0555
					Cas9-hCdt1(1/100)		2.19	0.034	30	24	23	95.8333	402.293	16.7622	385.531	17.4327
					Cas9-hGeminin(1/110)		1.83	0.031	22	22	30	93.75	449.236	28.0773	421.159	19.0437
				Nalm-6 BLM-/- + Msh2	-		25.5	0.044	18	18	18	90	24.2204	2.42204	21.7984	1
					Cas9		2.13	0.043	33	33	28	93.3333	411.692	27.4461	384.246	17.6273
					Cas9-hCdt1(1/100)Cy(-)		2.19	0.032	8	8	14	87.5	151.315	18.9143	132.4	6.07386
					Cas9-hCdt1(1/100)		2.16	0.035	9	9	15	93.75	156.274	9.76715	146.507	6.72102
					Cas9-hGeminin(1/110)		2.07	0.037	18	18	19	95	232.256	11.6128	220.643	10.122
		p8.9HPRT-2A-Puro-95-95 (95%-95%)		Nalm-6 BLM-/-	-		20.4	0.041	18	18	13	72.2222	21.5208	5.978	15.5428	1
					Cas9		3.03	0.031	40	24	24	100	425.849	0	425.849	27.3985
					Cas9-hCdt1(1/100)Cy(-)		2.79	0.036	34	35	29	82.8571	338.511	58.0304	280.48	18.0457
					Cas9-hCdt1(1/100)		2.67	0.031	29	24	21	87.5	350.368	43.7961	306.572	19.7244
					Cas9-hGeminin(1/110)		2.76	0.037	18	18	17	94.4444	176.263	9.7924	166.471	10.7105
				Nalm-6 BLM-/- + Msh2	-		111.6	0.046	43	43	5	11.6279	8.37619	7.40221	0.973975	1
					Cas9		23.15	0.04	37	24	11	45.8333	39.9568	21.6433	18.3135	18.8029
					Cas9-hCdt1(1/100)Cy(-)		22.55	0.041	32	32	10	31.25	34.6114	23.7954	10.8161	11.1051
					Cas9-hCdt1(1/100)		24.35	0.042	30	30	9	30	29.3341	20.5339	8.80023	9.03538
					Cas9-hGeminin(1/110)		26.1	0.032	30	30	5	16.6667	35.9195	29.933	5.98659	6.14655
		two-sided Student's t-test (Fig. 4d)
		Relative TI frequency
	Nalm-6 BLM-/-				100-100						95-95
					Cas9-hGeminin(1/110)						Cas9-hGeminin(1/110)
		100-100	Cas9-hCdt1(1/100)Cy(-)		P = 0.17450			95-95	Cas9-hCdt1(1/100)Cy(-)		P = 0.06080
			Cas9-hCdt1(1/100)		P = 0.16903				Cas9-hCdt1(1/100)		P = 0.08805
	Nalm-6 BLM-/- +MSH2				100-100						95-95
					Cas9-hGeminin(1/110)						Cas9-hGeminin(1/110)
		100-100	Cas9-hCdt1(1/100)Cy(-)		P = 0.04463			95-95	Cas9-hCdt1(1/100)Cy(-)		P = 0.06440
			Cas9-hCdt1(1/100)		P = 0.06440				Cas9-hCdt1(1/100)		P = 0.11213

## Sheet: Supplementary Fig.1
	Uncropped blots for panel a												Supplementary Figure 1b													two-sided Student's t-test (Supplementary Figure 1b)
													Experiment	Genotype	shRNA	Total no. of cels plated (x105)	PE	Total no. of puromycin resistant clones	No. of puromycin resistant clones analyzed	No. of targeted clones	Gene-targeting efficiency (%)	Total integration frequency （×10-5）	Random integration frequency （×10-5）	Targeted integration frequency （×10-5）		WT	GT efficiency			TI frequency			RI frequency
																												shRad52			shRad52			shRad52
																											shControl	P = 0.81869		shControl	P = 0.12747		shControl	P = 0.32439
													1	WT	Control	5.32	0.639	54	54	43	79.6296	15.8848	3.23579	12.649		RAD54−/− RAD54B−/−		shRad52			shRad52			shRad52
															Rad52	4.36	0.654	38	38	28	73.6842	13.3266	3.507	9.8196			shControl	P = 0.06008		shControl	P = 0.00348		shControl	P = 0.33026
														RAD54-/- RAD54B-/-	Control	9.76	0.333	91	91	9	9.89011	27.9993	25.2301	2.76916
															Rad52	9.4	0.227	70	70	2	2.85714	32.8053	31.868	0.937295
													2	WT	Control	4.04	0.476	28	28	19	67.8571	14.5603	4.68009	9.88019
															Rad52	3.08	0.428	15	15	10	66.6667	11.3788	3.79294	7.58587
														RAD54-/- RAD54B-/-	Control	8.6	0.478	107	107	8	7.47664	26.029	24.0829	1.94609
															Rad52	11.4	0.197	67	67	1	1.49254	29.8335	29.3882	0.445276
													3	WT	Control	4.16	0.554	36	36	23	63.8889	15.6207	5.64079	9.97987
															Rad52	3.44	0.456	20	20	15	75	12.7499	3.18747	9.56242
														RAD54-/- RAD54B-/-	Control	8.3	0.381	114	114	7	6.14035	36.0497	33.8361	2.21358
															Rad52	9.76	0.226	76	76	1	1.31579	34.4552	34.0019	0.453358
	Supplementary Figure 1c (same as Fig. 1d)
	Experiment	Genotype	Inhibitor			Total no. of cells plated (x 105)	Plating efficiency (%)	Total no. of puromycin resistant clones	No. of puromycin resistant clones analyzed	No. of targeted clones	Gene-targeting efficiency (%)	Total integration frequency (x 10-5)	Random integration frequency (x 10-5)	Targeted integration frequency (x 10-5)		Experiment	Genotype	Inhibitor			Total no. of cells plated (x 105)	Plating efficiency (%)	Total no. of puromycin resistant clones	No. of puromycin resistant clones analyzed	No. of targeted clones	Gene-targeting efficiency (%)	Total integration frequency (x 10-5)	Random integration frequency (x 10-5)	Targeted integration frequency (x 10-5)
			B02	RI-2	DOPA													B02	RI-2	DOPA
	1	WT	−	−	−	2.9	0.53	21	21	14	67	13.66	4.55	9.11		1	LIG4−/− POLQ−/−	−	−	−	4.5	0.49	34	34	34	100	15.4195	0	15.4195
			−	−	+	2.8	0.43	19	19	12	63	15.78	5.81	9.97				−	−	+	3.9	0.42	15	15	15	100	9.15751	0	9.15751
			+	−	−	3.7	0.49	10	10	4	40	5.52	3.31	2.21				+	−	−	7.9	0.32	19	19	19	100	7.51582	0	7.51582
			+	−	+	8.1	0.37	6	6	2	33	2	1.33	0.67				+	−	+	6.9	0.14	6	6	6	100	6.21118	0	6.21118
			−	+	−	3.5	0.48	7	7	3	43	4.17	2.38	1.79				−	+	−	7.2	0.24	10	10	10	100	5.78704	0	5.78704
			−	+	+	7.9	0.43	5	5	1	20	1.47	1.18	0.29				−	+	+	8.4	0.15	5	5	5	100	3.96825	0	3.96825
																			10	−	10
		RAD54−/−RAD54B−/−	−	−	−	7.7	0.37	70	70	8	11	24.57	21.76	2.81		2	LIG4−/− POLQ−/−	−	−	−	2.56	0.47	21	21	21	100	17.4535	0	17.4535
			−	−	+	8.1	0.37	56	56	3	5.4	18.69	17.68	1				−	−	+	2.92	0.35	10	10	10	100	9.78474	0	9.78474
			+	−	−	12.3	0.35	133	133	13	10	30.89	27.87	3.02				+	−	−	4.62	0.3	9	9	9	100	6.49351	0	6.49351
			+	−	+	13.8	0.12	40	40	1	3	24.15	23.55	0.6				+	−	+	4.8	0.17	3	3	3	100	3.67647	0	3.67647
			−	+	−	11.9	0.31	98	98	10	10.2	26.68	23.96	2.72				−	+	−	5.52	0.3	16	16	16	100	9.66184	0	9.66184
			−	+	+	15.6	0.11	42	42	2	5	24.48	23.31	1.17				−	+	+	5.9	0.17	5	5	5	100	4.98504	0	4.98504
	2	WT	−	−	−	6.56	0.357	52	52	39	75	22.204	5.551	16.653		3	LIG4−/− POLQ−/−	−	−	−	3.05	0.47	28	28	28	100	19.5326	0	19.5326
			−	−	+	5.64	0.436	45	45	37	82.2222	18.2998	3.2533	15.0465				−	−	+	2.95	0.3	10	10	10	100	11.2994	0	11.2994
			+	−	−	5.36	0.353	13	13	8	61.5385	6.87075	2.64259	4.22815				+	−	−	8.2	0.29	18	18	18	100	7.56939	0	7.56939
			+	−	+	4.72	0.324	6	6	3	50	3.92341	1.96171	1.96171				+	−	+	6.5	0.2	4	4	4	100	3.07692	0	3.07692
			−	+	−	4.84	0.351	24	24	7	29.1667	14.1273	10.0068	4.12046				−	+	−	7.1	0.28	20	20	20	100	10.0604	0	10.0604
			−	+	+	4.36	0.298	5	5	2	40	3.84829	2.30897	1.53931				−	+	+	6.9	0.27	6	6	6	100	3.22061	0	3.22061
		RAD54−/−RAD54B−/−	−	−	−	13.4	0.455	144	144	14	9.72222	23.6182	21.322	2.29621		4	LIG4−/− POLQ−/−	−	−	−	3.23	0.41	36	36	36	100	27.1842	0	27.1842
			−	−	+	12.7	0.338	94	94	4	4.25532	21.8982	20.9663	0.931836				−	−	+	3.33	0.33	13	18	18	100	11.83	0	11.83
			+	−	−	12.3	0.376	88	88	10	11.3636	19.0278	16.8656	2.16226				+	−	−	6.33	0.31	22	22	22	100	11.2113	0	11.2113
			+	−	+	12.6	0.317	102	102	2	1.96078	25.537	25.0363	0.500726				+	−	+	8.72	0.25	12	12	12	100	5.50459	0	5.50459
			−	+	−	10.3	0.399	98	98	10	10.2041	23.846	21.4128	2.43327				−	+	−	5.91	0.3	26	26	26	100	14.6644	0	14.6644
			−	+	+	10.9	0.298	81	81	3	3.7037	24.9369	24.0133	0.923588				−	+	+	8.79	0.28	12	12	12	100	4.87567	0	4.87567
	3	WT	−	−	−	5.7	0.518	44	44	32	72.7273	14.9021	4.06421	10.8379
			−	−	+	5.5	0.472	44	44	28	63.6364	16.9492	6.16333	10.7858
			+	−	−	5.34	0.474	14	14	7	50	5.53106	2.76553	2.76553
			+	−	+	4.35	0.41	7	7	2	28.5714	3.92487	2.80348	1.12139
			−	+	−	5.3	0.434	12	12	6	50	5.21694	2.60847	2.60847
			−	+	+	5.1	0.42	5	5	2	40	2.33427	1.40056	0.933707
		RAD54−/−RAD54B−/−	−	−	−	9.8	0.37	106	106	7	6.60377	29.2333	27.3028	1.9305
			−	−	+	8.4	0.37	98	98	1	1.02041	31.5315	31.2098	0.32175
			+	−	−	7.7	0.35	102	102	7	6.86275	37.8479	35.2505	2.5974
			+	−	+	7.7	0.12	25	25	1	4	27.0563	25.974	1.08225
			−	+	−	8.9	0.31	76	76	4	5.26316	27.5462	26.0964	1.4498
			−	+	+	8	0.11	30	30	1	3.33333	34.0909	32.9545	1.13636
		two-sided Student's t-test (Supplementary Figure 1c, same as Fig. 1d)
		WT	TI frequency
				B02	RI-2	DOPA			B02 + DOPA			RI-2 + DOPA
			-	P = 0.03224	P = 0.02824	P = 0.74708		B02	P = 0.01522		RI-2	P = 0.02917
		RAD54−/− RAD54B−/−	TI frequency
				B02	RI-2	DOPA			B02 + DOPA			RI-2 + DOPA
			-	P = 0.39747	P = 0.50705	P = 0.00647		B02	P = 0.02186		RI-2	P = 0.10923
		LIG4−/− POLQ−/−	TI frequency
				B02	RI-2	DOPA			B02 + DOPA			RI-2 + DOPA
			-	P = 0.00593	P = 0.00210	P = 0.01919		B02	P = 0.03381		RI-2	P = 0.04155

## Sheet: Supplementary Fig.2
	Supplementary Fig. 2b
	Experiment	Cell line	Plasmid	No. of cels analyzed	No. of GFP+ cells	GFP+ （%）		Experiment	Cell line	Plasmid	No. of cels analyzed	No. of GFP+ cells	GFP+ （%）
																two-sided Student's t-test (Supplementary Fig. 2b)
	1	Nalm-6 WT	-	93255	3	0.00321699		1	Nalm-6 RAD54-/- RAD54B-/-	-	179614	2	0.0011135					RAD54-/-RAD54B-/-					RAD54-/-RAD54B-/-
			pSceI	89741	160	0.178291				pSceI	177419	7	0.00394546					pmaxGFP					Fold increase
			pmaxGFP	30000	22129	73.7633				pmaxGFP	30000	20653	68.8433			WT	pmaxGFP	P = 0.86176			WT	Fold increase	P = 0.00976
	2		-	91921	2	0.00217578		2		-	167874	2	0.00119137					WT					RAD54-/-RAD54B-/-
			pSceI	82788	124	0.14978				pSceI	155957	4	0.00256481					pSceI +			RAD54-/- RAD54B-/-		pSceI +
			pmaxGFP	30000	24347	81.1567				pmaxGFP	30000	22147	73.8233			WT	pSceI -	P = 0.02120				pSceI -	P = 0.03840
	3		-	94147	3	0.00318651		3		-	168728	2	0.00118534
			pSceI	30684	75	0.244427				pSceI	180921	7	0.00386909
			pmaxGFP	30000	21050	70.1667				pmaxGFP	30000	23810	79.3667
	Supplementary Fig. 2c																																	two-sided Student's t-test (Supplementary Fig. 2c)
	Experiment	Cell line	Plasmid	Inhibitor			No. of cels analyzed	No. of GFP+ cells	GFP+ （%）			Experiment	Cell line	Plasmid	Inhibitor			No. of cels analyzed	No. of GFP+ cells	GFP+ （%）			Experiment	Cell line	Plasmid	Inhibitor			No. of cels analyzed	No. of GFP+ cells	GFP+ （%）				Fold increase
				B02	RI-2	DOPA									B02	RI-2	DOPA									B02	RI-2	DOPA						WT		DOPA	B02	RI-2			B02 + DOPA			RI-2 + DOPA
																																			-	P = 0.31216	P = 0.04174	P = 0.03749		B02	P = 0.73810		RI-2	P = 0.88079
	1	Nalm-6 WT	-	−	−	−	96106	2	0.00208104			1	Nalm-6 RAD54-/- RAD54B-/-	-	−	−	−	188394	1	0.000530802			1	Nalm-6 LIG4-/- POLQ-/-	-	−	−	−	89137	3	0.00336561			RAD54−/− RAD54B−/−		DOPA	B02	RI-2			B02 + DOPA			RI-2 + DOPA
				−	−	+	89376	2	0.00223774						−	−	+	183003	1	0.000546439						−	−	+	81075	3	0.00370028				-	P = 0.77888	P = 0.01028	P = 0.06701		B02	P = 0.69525		RI-2	P = 0.86172
				+	−	−	60572	6	0.00990557						+	−	−	183019	2	0.00109278						+	−	−	80394	6	0.00746324
				+	−	+	78024	5	0.00640828						+	−	+	179379	2	0.00111496						+	−	+	81387	5	0.00614349			LIG4−/− POLQ−/−		DOPA	B02	RI-2			B02 + DOPA			RI-2 + DOPA
				−	+	−	77837	6	0.00770842						−	+	−	180384	2	0.00110875						−	+	−	83013	5	0.00602315				-	P = 0.13504	P = 0.00536	P = 0.00754		B02	P = 0.09927		RI-2	P = 0.20705
				−	+	+	83764	5	0.00596915						−	+	+	180384	1	0.000554373						−	+	+	87480	4	0.00457247
			pSceI	−	−	−	84916	120	0.141316					pSceI	−	−	−	169534	3	0.00176956					pSceI	−	−	−	52087	933	1.79123
				−	−	+	82889	129	0.15563						−	−	+	150471	2	0.00132916						−	−	+	58889	891	1.51302
				+	−	−	99958	52	0.0520218						+	−	−	150061	3	0.00199919						+	−	−	59958	452	0.753861
				+	−	+	89602	54	0.0602665						+	−	+	170194	3	0.00176269						+	−	+	53679	404	0.752622
				−	+	−	72403	34	0.0469594						−	+	−	162931	3	0.00184127						−	+	−	52403	434	0.828197
				−	+	+	72827	51	0.070029						−	+	+	155963	2	0.00128236						−	+	+	57790	464	0.802907
			pmaxGFP	−	−	−	30000	20392	67.9733					pmaxGFP	−	−	−	30000	21103	70.3433					pmaxGFP	−	−	−	30000	22983	76.61
				−	−	+	30000	20115	67.05						−	−	+	30000	22093	73.6433						−	−	+	30000	24410	81.3667
				+	−	−	30000	23093	76.9767						+	−	−	30000	23300	77.6667						+	−	−	30000	22983	76.61
				+	−	+	30000	23137	77.1233						+	−	+	30000	21874	72.9133						+	−	+	30000	24178	80.5933
				−	+	−	30000	22298	74.3267						−	+	−	30000	23076	76.92						−	+	−	30000	24761	82.5367
				−	+	+	30000	22008	73.36						−	+	+	30000	22399	74.6633						−	+	+	30000	24938	83.1267
	2	Nalm-6 WT	-	−	−	−	98311	3	0.00305154			2	Nalm-6 RAD54-/- RAD54B-/-	-	−	−	−	198379	2	0.00100817			2	Nalm-6 LIG4-/- POLQ-/-	-	−	−	−	98311	4	0.00406872
				−	−	+	83713	3	0.00358367						−	−	+	177352	1	0.00056385						−	−	+	83713	3	0.00358367
				+	−	−	73651	6	0.00814653						+	−	−	173864	2	0.00115032						+	−	−	83651	7	0.0083681
				+	−	+	80093	5	0.00624274						+	−	+	179003	2	0.0011173						+	−	+	87391	6	0.0068657
				−	+	−	70938	7	0.00986777						−	+	−	183649	2	0.00108903						−	+	−	70938	5	0.00704841
				−	+	+	88317	8	0.00905828						−	+	+	188482	3	0.00159166						−	+	+	88317	6	0.00679371
			pSceI	−	−	−	49987	64	0.128033					pSceI	−	−	−	179378	4	0.00222993					pSceI	−	−	−	59987	1237	2.06211
				−	−	+	46420	60	0.129255						−	−	+	176736	4	0.00226326						−	−	+	46420	817	1.76002
				+	−	−	87608	60	0.0684869						+	−	−	170839	2	0.00117069						+	−	−	57118	573	1.00319
				+	−	+	103114	44	0.0426712						+	−	+	170028	2	0.00117628						+	−	+	50378	448	0.889277
				−	+	−	72403	53	0.0732014						−	+	−	169386	3	0.0017711						−	+	−	52423	573	1.09303
				−	+	+	51065	32	0.0626652						−	+	+	169381	3	0.00177115						−	+	+	50831	579	1.13907
			pmaxGFP	−	−	−	30000	23681	78.9367					pmaxGFP	−	−	−	30000	23678	78.9267					pmaxGFP	−	−	−	30000	24882	82.94
				−	−	+	30000	22093	73.6433						−	−	+	30000	23038	76.7933						−	−	+	30000	25038	83.46
				+	−	−	30000	24039	80.13						+	−	−	30000	24198	80.66						+	−	−	30000	25558	85.1933
				+	−	+	30000	23789	79.2967						+	−	+	30000	24008	80.0267						+	−	+	30000	24389	81.2967
				−	+	−	30000	24544	81.8133						−	+	−	30000	24478	81.5933						−	+	−	30000	24763	82.5433
				−	+	+	30000	24007	80.0233						−	+	+	30000	24143	80.4767						−	+	+	30000	24009	80.03
	3	Nalm-6 WT	-	−	−	−	178841	3	0.00167747			3	Nalm-6 RAD54-/- RAD54B-/-	-	−	−	−	193887	2	0.00103153			3	Nalm-6 LIG4-/- POLQ-/-	-	−	−	−	200000	8	0.004
				−	−	+	158969	3	0.00188716						−	−	+	180376	2	0.00110879						−	−	+	200000	8	0.004
				+	−	−	194495	12	0.00616982						+	−	−	170003	4	0.0023529						+	−	−	200000	15	0.0075
				+	−	+	196006	10	0.00510188						+	−	+	190280	3	0.00157662						+	−	+	200000	14	0.007
				−	+	−	191750	12	0.00625815						−	+	−	199308	3	0.00150521						−	+	−	200000	13	0.0065
				−	+	+	184772	14	0.00757691						−	+	+	199736	4	0.00200264						−	+	+	200000	14	0.007
			pSceI	−	−	−	89987	129	0.143354					pSceI	−	−	−	177367	5	0.00281901					pSceI	−	−	−	59987	1591	2.65224
				−	−	+	73189	98	0.1339						−	−	+	173084	5	0.00288877						−	−	+	59189	1333	2.25211
				+	−	−	88371	65	0.0735535						+	−	−	166376	4	0.00240419						+	−	−	78371	971	1.23898
				+	−	+	77575	45	0.0580084						+	−	+	164921	4	0.0024254						+	−	+	57213	806	1.40877
				−	+	−	72403	61	0.0842507						−	+	−	173974	4	0.00229919						−	+	−	62403	771	1.23552
				−	+	+	87793	43	0.0489788						−	+	+	170389	4	0.00234757						−	+	+	65457	893	1.36425
			pmaxGFP	−	−	−	30000	20986	69.9533					pmaxGFP	−	−	−	30000	20038	66.7933					pmaxGFP	−	−	−	30000	25116	83.72
				−	−	+	30000	22938	76.46						−	−	+	30000	20736	69.12						−	−	+	30000	24983	83.2767
				+	−	−	30000	22148	73.8267						+	−	−	30000	21616	72.0533						+	−	−	30000	24103	80.3433
				+	−	+	30000	22098	73.66						+	−	+	30000	21298	70.9933						+	−	+	30000	25521	85.07
				−	+	−	30000	23048	76.8267						−	+	−	30000	21093	70.31						−	+	−	30000	24563	81.8767
				−	+	+	30000	23004	76.68						−	+	+	30000	22055	73.5167						−	+	+	30000	23998	79.9933
	Supplementary Fig. 2e
	Experiment	Cell line	Plasmid	No. of cels analyzed	No. of GFP+ cells	GFP+ （%）		Experiment	Cell line	Plasmid	No. of cels analyzed	No. of GFP+ cells	GFP+ （%）
															two-sided Student's t-test (Supplementary Fig. 2e)
	1	Nalm-6 WT	-	92186	1	0.00108476		1	Nalm-6 RAD54-/- RAD54B-/-	-	82236	1	0.00121601				RAD54-/-RAD54B-/-					RAD54-/-RAD54B-/-
			pSceI	84494	65	0.0769285				pSceI	39128	71	0.181456				pmaxGFP					Fold increase
			pmaxGFP	30000	20134	67.1133				pmaxGFP	30000	21210	70.7		WT	pmaxGFP	P = 0.83018			WT	Fold increase	P = 0.03430
	2		-	71545	1	0.00139772		2		-	111054	2	0.00180093				WT
			pSceI	86536	76	0.0878247				pSceI	21483	84	0.391007				pSceI +
			pmaxGFP	30000	24489	81.63				pmaxGFP	30000	22575	75.25		WT	pSceI -	P = 0.00177
	3		-	110825	2	0.00180465		3		-	127181	2	0.00157256				RAD54-/-RAD54B-/-
			pSceI	74980	66	0.0880235				pSceI	30913	79	0.255556				pSceI +
			pmaxGFP	30000	22271	74.2367				pmaxGFP	30000	23916	79.72		WT	pSceI -	P = 0.04627
	Supplementary Fig. 2f																																	two-sided Student's t-test (Supplementary Fig. 2f)
	Experiment	Cell line	Plasmid	Inhibitor			No. of cels analyzed	No. of GFP+ cells	GFP+ （%）			Experiment	Cell line	Plasmid	Inhibitor			No. of cels analyzed	No. of GFP+ cells	GFP+ （%）			Experiment	Cell line	Plasmid	Inhibitor			No. of cels analyzed	No. of GFP+ cells	GFP+ （%）				Fold increase
				B02	RI-2	DOPA									B02	RI-2	DOPA									B02	RI-2	DOPA						WT		DOPA	B02	RI-2			B02 + DOPA			RI-2 + DOPA
																																			-	P = 0.04451	P = 0.41953	P = 0.64992		B02	P = 0.17942		RI-2	P = 0.11862
	1	Nalm-6 WT	-	−	−	−	173894	2	0.00115013			1	Nalm-6 RAD54-/- RAD54B-/-	-	−	−	−	183749	2	0.00108844			1	Nalm-6 LIG4-/- POLQ-/-	-	−	−	−	200000	13	0.0065			RAD54−/− RAD54B−/−		DOPA	B02	RI-2			B02 + DOPA			RI-2 + DOPA
				−	−	+	177849	3	0.00168682						−	−	+	183713	2	0.00108865						−	−	+	200000	12	0.006				-	P = 0.02303	P = 0.32624	P = 0.92993		B02	P = 0.02331		RI-2	P = 0.03604
				+	−	−	168387	4	0.00237548						+	−	−	147364	2	0.00135718						+	−	−	200000	13	0.0065
				+	−	+	170037	4	0.00235243						+	−	+	159374	2	0.00125491						+	−	+	200000	11	0.0055			LIG4−/− POLQ−/−		DOPA	B02	RI-2			B02 + DOPA			RI-2 + DOPA
				−	+	−	160093	3	0.00187391						−	+	−	160138	2	0.00124892						−	+	−	200000	15	0.0075				-	P = 0.00119	P = 0.01183	P = 0.19527		B02	P = 0.00282		RI-2	P = 0.01832
				−	+	+	169938	3	0.00176535						−	+	+	130038	1	0.000769006						−	+	+	200000	14	0.007
			pSceI	−	−	−	200000	140	0.07					pSceI	−	−	−	49094	90	0.183322					pSceI	−	−	−	71078	3620	5.093
				−	−	+	200000	66	0.033						−	−	+	55934	28	0.050059						−	−	+	41049	955	2.32649
				+	−	−	200000	226	0.113						+	−	−	45058	72	0.159794						+	−	−	54432	3320	6.09935
				+	−	+	200000	122	0.061						+	−	+	46058	20	0.0434235						+	−	+	60094	1489	2.47778
				−	+	−	200000	208	0.104						−	+	−	41512	80	0.192715						−	+	−	58495	3745	6.40226
				−	+	+	200000	110	0.055						−	+	+	54775	30	0.0547695						−	+	+	62256	1767	2.83828
			pmaxGFP	−	−	−	30000	20108	67.0267					pmaxGFP	−	−	−	30000	20938	69.7933					pmaxGFP	−	−	−	24009	30000	80.03
				−	−	+	30000	19937	66.4567						−	−	+	30000	22937	76.4567						−	−	+	24292	30000	80.9733
				+	−	−	30000	21054	70.18						+	−	−	30000	22093	73.6433						+	−	−	24867	30000	82.89
				+	−	+	30000	21093	70.31						+	−	+	30000	20387	67.9567						+	−	+	24836	30000	82.7867
				−	+	−	30000	20938	69.7933						−	+	−	30000	20384	67.9467						−	+	−	24441	30000	81.47
				−	+	+	30000	21007	70.0233						−	+	+	30000	21076	70.2533						−	+	+	25093	30000	83.6433
	2	Nalm-6 WT	-	−	−	−	150478	2	0.0013291			2	Nalm-6 RAD54-/- RAD54B-/-	-	−	−	−	143893	2	0.00138992			2	Nalm-6 LIG4-/- POLQ-/-	-	−	−	−	200000	10	0.005
				−	−	+	175473	3	0.00170966						−	−	+	155362	4	0.00257463						−	−	+	200000	13	0.0065
				+	−	−	170035	4	0.00235246						+	−	−	177383	2	0.0011275						+	−	−	200000	11	0.0055
				+	−	+	169471	4	0.00236029						+	−	+	173659	3	0.00172752						+	−	+	200000	10	0.005
				−	+	−	173677	4	0.00230313						−	+	−	180007	2	0.00111107						−	+	−	200000	12	0.006
				−	+	+	170356	4	0.00234802						−	+	+	179960	4	0.00222272						−	+	+	200000	13	0.0065
			pSceI	−	−	−	200000	135	0.0675					pSceI	−	−	−	41294	84	0.203419					pSceI	−	−	−	88928	2801	3.14974
				−	−	+	200000	60	0.03						−	−	+	50392	33	0.0654866						−	−	+	60938	1049	1.72142
				+	−	−	200000	204	0.102						+	−	−	48938	89	0.181863						+	−	−	80391	3254	4.04772
				+	−	+	200000	146	0.073						+	−	+	48379	30	0.0620104						+	−	+	73894	1212	1.64019
				−	+	−	200000	195	0.0975						−	+	−	43948	95	0.216165						−	+	−	77381	3092	3.99581
				−	+	+	200000	99	0.0495						−	+	+	50032	29	0.0579629						−	+	+	80931	1698	2.09808
			pmaxGFP	−	−	−	30000	19937	66.4567					pmaxGFP	−	−	−	30000	21873	72.91					pmaxGFP	−	−	−	24882	30000	82.94
				−	−	+	30000	20035	66.7833						−	−	+	30000	20547	68.49						−	−	+	25038	30000	83.46
				+	−	−	30000	20783	69.2767						+	−	−	30000	21917	73.0567						+	−	−	25558	30000	85.1933
				+	−	+	30000	20998	69.9933						+	−	+	30000	20937	69.79						+	−	+	24389	30000	81.2967
				−	+	−	30000	21093	70.31						−	+	−	30000	21137	70.4567						−	+	−	24763	30000	82.5433
				−	+	+	30000	22931	76.4367						−	+	+	30000	22038	73.46						−	+	+	24009	30000	80.03
	3	Nalm-6 WT	-	−	−	−	178393	2	0.00112112			3	Nalm-6 RAD54-/- RAD54B-/-	-	−	−	−	189474	2	0.00105555			3	Nalm-6 LIG4-/- POLQ-/-	-	−	−	−	200000	11	0.0055
				−	−	+	174387	2	0.00114687						−	−	+	157862	3	0.00190039						−	−	+	200000	14	0.007
				+	−	−	171489	3	0.00174938						+	−	−	199881	3	0.00150089						+	−	−	200000	11	0.0055
				+	−	+	170881	5	0.00292601						+	−	+	157367	4	0.00254183						+	−	+	200000	14	0.007
				−	+	−	190397	3	0.00157566						−	+	−	161712	2	0.00123677						−	+	−	200000	11	0.0055
				−	+	+	170364	4	0.00234791						−	+	+	189383	3	0.00158409						−	+	+	200000	12	0.006
			pSceI	−	−	−	200000	208	0.104					pSceI	−	−	−	56378	138	0.244776					pSceI	−	−	−	78960	2824	3.57649
				−	−	+	200000	58	0.029						−	−	+	48322	40	0.082778						−	−	+	62048	1293	2.08387
				+	−	−	200000	341	0.1705						+	−	−	49847	139	0.278853						+	−	−	66427	2837	4.27085
				+	−	+	200000	188	0.094						+	−	+	47629	49	0.102878						+	−	+	57431	1379	2.40114
				−	+	−	200000	313	0.1565						−	+	−	50948	129	0.253199						−	+	−	60938	2921	4.7934
				−	+	+	200000	164	0.082						−	+	+	51038	41	0.0803323						−	+	+	63769	1204	1.88806
			pmaxGFP	−	−	−	30000	23095	76.9833					pmaxGFP	−	−	−	30000	22736	75.7867					pmaxGFP	−	−	−	25116	30000	83.72
				−	−	+	30000	22837	76.1233						−	−	+	30000	22673	75.5767						−	−	+	24983	30000	83.2767
				+	−	−	30000	24984	83.28						+	−	−	30000	23771	79.2367						+	−	−	24103	30000	80.3433
				+	−	+	30000	23387	77.9567						+	−	+	30000	22800	76						+	−	+	25521	30000	85.07
				−	+	−	30000	24009	80.03						−	+	−	30000	21468	71.56						−	+	−	24563	30000	81.8767
				−	+	+	30000	23874	79.58						−	+	+	30000	22910	76.3667						−	+	+	23998	30000	79.9933
	Supplementary Fig. 2h
	DR-GFP assay
	Experiment	Cell line	Plasmid	No. of cels analyzed	No. of GFP+ cells	GFP+ （%）		Experiment	Cell line	Plasmid	No. of cels analyzed	No. of GFP+ cells	GFP+ （%）		Experiment	Cell line	Plasmid	No. of cels analyzed	No. of GFP+ cells	GFP+ （%）		Experiment	Cell line	Plasmid	No. of cels analyzed	No. of GFP+ cells	GFP+ （%）
																													two-sided Student's t-test (Supplementary Fig. 2h)
																													DR-GFP assay
	1	Nalm-6 WT	-	93602	3	0.00320506		1	Nalm-6 LIG4-/-	-	89683	4	0.00446015		1	Nalm-6 POLQ-/-	-	90953	2	0.00219894		1	Nalm-6 LIG4-/- POLQ-/-	-	87199	4	0.00458721		pmaxGFP						Fold increase
			pSceI	88205	124	0.140582				pSceI	81607	1687	2.06722				pSceI	75590	93	0.123032				pSceI	82870	2322	2.80198			LIG4-/-	POLQ-/-	LIG4-/-POLQ-/-				LIG4-/-	POLQ-/-	LIG4-/-POLQ-/-
			pmaxGFP	30000	21098	70.3267				pmaxGFP	30000	22029	73.43				pmaxGFP	30000	22093	73.6433				pmaxGFP	30000	24007	80.0233		WT	P = 0.26179	P = 0.65786	P = 0.13339			WT	P = 0.03311	P = 0.60590	P = 0.01156
	2		-	90387	2	0.00221271		2		-	93189	3	0.00321926		2		-	89374	3	0.00335668		2		-	88373	4	0.00452627		WT			LIG4-/-			POLQ-/-			LIG4-/-POLQ-/-
			pSceI	87316	143	0.163773				pSceI	83746	1699	2.02875				pSceI	78937	181	0.229297				pSceI	69836	1904	2.72639			pSceI +			pSceI +			pSceI +			pSceI +
			pmaxGFP	30000	23565	78.55				pmaxGFP	30000	23389	77.9633				pmaxGFP	30000	24091	80.3033				pmaxGFP	30000	24983	83.2767		pSceI -	P = 0.03093		pSceI -	P = 0.02681		pSceI -	P = 0.04950		pSceI -	P = 0.01895
	3		-	90619	1	0.00110352		3		-	83104	2	0.00240662		3		-	84837	1	0.00117873		3		-	80030	3	0.00374859
			pSceI	75378	64	0.0849054				pSceI	72642	632	0.87002				pSceI	83022	49	0.0590205				pSceI	57977	1015	1.75069
			pmaxGFP	30000	23338	77.7933				pmaxGFP	30000	24509	81.6967				pmaxGFP	30000	22611	75.37				pmaxGFP	30000	24017	80.0567
	SA-GFP assay
	Experiment	Cell line	Plasmid	No. of cels analyzed	No. of GFP+ cells	GFP+ （%）		Experiment	Cell line	Plasmid	No. of cels analyzed	No. of GFP+ cells	GFP+ （%）		Experiment	Cell line	Plasmid	No. of cels analyzed	No. of GFP+ cells	GFP+ （%）		Experiment	Cell line	Plasmid	No. of cels analyzed	No. of GFP+ cells	GFP+ （%）
																													two-sided Student's t-test (Supplementary Fig. 2h)
																													SA-GFP assay
	1	Nalm-6 WT	-	196186	3	0.00152916		1	Nalm-6 LIG4-/-	-	196456	8	0.00407216		1	Nalm-6 POLQ-/-	-	195121	3	0.00153751		1	Nalm-6 LIG4-/- POLQ-/-	-	184830	13	0.00703349		pmaxGFP						Fold increase
			pSceI	85182	65	0.0763072				pSceI	85494	1930	2.25747				pSceI	78627	82	0.10429				pSceI	39197	2289	5.83973			LIG4-/-	POLQ-/-	LIG4-/-POLQ-/-				LIG4-/-	POLQ-/-	LIG4-/-POLQ-/-
			pmaxGFP	30000	24003	80.01				pmaxGFP	30000	24493	81.6433				pmaxGFP	30000	23998	79.9933				pmaxGFP	30000	25948	86.4933		WT	P = 0.62165	P = 0.71930	P = 0.43998			WT	P = 0.00034	P = 0.02971	P = 0.00104
	2		-	197421	2	0.00101306		2		-	192165	5	0.00260193		2		-	194272	5	0.00257371		2		-	189302	8	0.00422605		WT			LIG4-/-			POLQ-/-			LIG4-/-POLQ-/-
			pSceI	92537	48	0.0518711				pSceI	72527	861	1.18714				pSceI	67717	133	0.196406				pSceI	30509	812	2.66151			pSceI +			pSceI +			pSceI +			pSceI +
			pmaxGFP	30000	21061	70.2033				pmaxGFP	30000	21109	70.3633				pmaxGFP	30000	20984	69.9467				pmaxGFP	30000	23891	79.6367		pSceI -	P = 0.00345		pSceI -	P = 0.00692		pSceI -	P = 0.01376		pSceI -	P = 0.01174
	3		-	181192	3	0.0016557		3		-	188201	7	0.00371943		3		-	193204	3	0.00155276		3		-	189499	9	0.00474937
			pSceI	53750	51	0.0948837				pSceI	52134	970	1.86059				pSceI	88597	88	0.0993262				pSceI	32590	1077	3.30469
			pmaxGFP	30000	22398	74.66				pmaxGFP	30000	22001	73.3367				pmaxGFP	30000	23000	76.6667				pmaxGFP	30000	22098	73.66
	4		-	192254	2	0.00104029		4		-	182281	5	0.00274302		4		-	175421	2	0.00114011		4		-	180297	10	0.0055464
			pSceI	83702	65	0.0776564				pSceI	77216	1014	1.3132				pSceI	62650	62	0.0989625				pSceI	48336	1698	3.51291
			pmaxGFP	30000	24710	82.3667				pmaxGFP	30000	23991	79.97				pmaxGFP	30000	23645	78.8167				pmaxGFP	30000	24093	80.31

## Sheet: Supplementary Fig.3
	Uncropped blots for panel b,d

## Sheet: Supplementary Fig.4
	Supplementary Figure 4a (same as Fig.2b,c)															Supplementary Figure 4b (same as Fig.2b,c)														Supplementary Figure 4c
	Experiment	Genotype	Homology (%)		Total no. of cels plated (x106)	PE	Total no. of puromycin resistant clones	No. of puromycin resistant clones analyzed	No. of targeted clones	Gene-targeting efficiency (%)	Total integration frequency （×10-6）	Random integration frequency （×10-6）	Targeted integration frequency （×10-6）			Experiment	Genotype	Homology (%)		Total no. of cels plated (x106)	PE	Total no. of puromycin resistant clones	No. of puromycin resistant clones analyzed	No. of targeted clones	Gene-targeting efficiency (%)	Total integration frequency （×10-6）	Random integration frequency （×10-6）	Targeted integration frequency （×10-6）		Experiment	Genotype	Homology (%)		Total no. of cels plated (x106)	PE	Total no. of puromycin resistant clones	No. of puromycin resistant clones analyzed	No. of targeted clones	Gene-targeting efficiency (%)	Total integration frequency （×10-6）	Random integration frequency （×10-6）	Targeted integration frequency （×10-6）
			5' arm	3' arm														5' arm	3' arm													5' arm	3' arm
	1	WT	100	100	8.48	0.39	22	18	13	72.2222	6.65215	1.84782	4.80433			1	RAD54-/- RAD54B-/-	100	100	22.6	0.223	76	76	4	5.26316	15.08	14.2863	0.793682		1	LIG4-/- POLQ-/-	100	100	3.6	0.31	10	10	10	100	8.96057	0	8.96057
				99	8.72	0.41	20	20	12	60	5.59409	2.23764	3.35646						99	23.8	0.238	91	91	3	3.2967	16.0652	15.5356	0.529624					99	3.2	0.36	8	8	8	100	6.94444	0	6.94444
				97.5	8.88	0.4	22	22	8	36.3636	6.19369	3.94144	2.25225						97.5	18.74	0.292	71	71	3	4.22535	12.975	12.4267	0.548238					97.5	3.1	0.39	7	7	7	100	5.78991	0	5.78991
				95	7.856	0.42	16	16	3	18.75	4.84919	3.93997	0.909223						95	29.6	0.228	96	96	2	2.08333	14.2248	13.9284	0.296349					95	4.1	0.352	3	3	3	100	2.07871	0	2.07871
				90	7.944	0.43	12	12	0	0	3.51296	3.51296	0						90	26.46	0.259	88	88	0	0	12.8408	12.8408	0					90	8.9	0.428	2	2	2	100	0.525045	0	0.525045
				80	8.1	0.41	15	15	0	0	4.51671	4.51671	0						80	28.9	0.3	90	90	0	0	10.3806	10.3806	0					80	11.3	0.45	1	1	1	100	0.196657	0	0.196657
			95	100	8.72	0.392	22	22	5	22.7273	6.43606	4.97332	1.46274					95	100	22.2	0.254	99	99	3	3.0303	17.5569	17.0249	0.532028				95	100	4.1	0.392	7	7	7	100	4.3554	0	4.3554
				99	8.96	0.42	20	20	5	25	5.31463	3.98597	1.32866						99	23.8	0.244	75	75	2	2.66667	12.915	12.5706	0.3444					99	6.5	0.51	8	8	8	100	2.41327	0	2.41327
				97.5	8.72	0.41	19	19	1	5.26316	5.31439	5.03468	0.279705						97.5	23	0.289	138	138	0	0	20.7612	20.7612	0					97.5	11.5	0.44	8	8	8	100	1.58103	0	1.58103
				95	9.52	0.45	18	18	1	5.55556	4.20168	3.96825	0.233427						95	22.8	0.224	94	94	1	1.06383	18.4054	18.2096	0.195802					95	13.2	0.6	2	2	2	100	0.252525	0	0.252525
				90	8.4	0.44	16	16	0	0	4.329	4.329	0						90	25	0.271	98	98	0	0	14.4649	14.4649	0					90	7.4	0.44	0	0	0	0	0	0	0
				80	11.3	0.45	21	21	0	0	4.12979	4.12979	0						80	22.9	0.3	109	109	0	0	15.8661	15.8661	0					80	10.9	0.41	0	0	0	0	0	0	0
	2	WT	100	100	8.88	0.44	29	29	20	68.9655	7.42219	2.30344	5.11876			2	RAD54-/- RAD54B-/-	100	100	24.4	0.31	93	93	7	7.52688	12.2951	11.3696	0.925436		2	LIG4-/- POLQ-/-	100	100	3.96	0.334	16	16	16	100	12.097	0	12.097
				99	7.92	0.42	24	24	18	75	7.21501	1.80375	5.41126						99	22.2	0.281	102	102	7	6.86275	16.3509	15.2288	1.12212					99	4.04	0.351	14	14	14	100	9.87278	0	9.87278
				97.5	8.72	0.45	24	24	12	50	6.11621	3.0581	3.0581						97.5	19.02	0.223	101	101	6	5.94059	23.8126	22.3979	1.41461					97.5	4.88	0.371	10	10	10	100	5.5234	0	5.5234
				95	7.928	0.467	21	21	4	19.0476	5.67203	4.59165	1.08039						95	24.2	0.243	95	95	2	2.10526	16.1548	15.8147	0.340101					95	4.96	0.316	3	3	3	100	1.91405	0	1.91405
				90	11.316	0.409	19	19	0	0	4.10523	4.10523	0						90	20.22	0.227	90	90	1	1.11111	19.6081	19.3902	0.217868					90	9.28	0.337	1	1	1	100	0.319759	0	0.319759
				80	11.76	0.49	19	19	0	0	3.29724	3.29724	0						80	21.56	0.283	84	84	0	0	13.7672	13.7672	0					80	15.96	0.381	0	0	0	0	0	0	0
			95	100	7.84	0.412	24	24	6	25	7.43016	5.57262	1.85754					95	100	20.8	0.264	101	101	5	4.9505	18.3931	17.4825	0.910548				95	100	3.88	0.401	7	7	7	100	4.49906	0	4.49906
				99	7.6	0.443	18	18	6	33.3333	5.34632	3.56422	1.78211						99	21.8	0.221	88	88	2	2.27273	18.2656	17.8505	0.415127					99	4.04	0.385	8	8	8	100	5.14337	0	5.14337
				97.5	9.52	0.49	21	21	2	9.52381	4.5018	4.07306	0.428743						97.5	23.2	0.251	93	93	2	2.15054	15.9706	15.6271	0.343454					97.5	5.64	0.371	8	8	8	100	3.82329	0	3.82329
				95	15.48	0.509	39	39	2	5.12821	4.94967	4.69584	0.253829						95	20.8	0.236	99	99	1	1.0101	20.1679	19.9641	0.203716					95	8.56	0.361	2	2	2	100	0.647216	0	0.647216
				90	9.2	0.42	19	19	0	0	4.91718	4.91718	0						90	21.6	0.301	101	101	0	0	15.5346	15.5346	0					90	13.92	0.371	0	0	0	0	0	0	0
				80	13.08	0.53	26	26	0	0	3.7505	3.7505	0						80	26.2	0.291	97	97	0	0	12.7226	12.7226	0					80	15.36	0.391	0	0	0	0	0	0	0
	3	WT	100	100	9.76	0.421	30	30	18	60	7.30112	2.92045	4.38067			3	RAD54-/- RAD54B-/-	100	100	18.6	0.278	83	83	6	7.22892	16.0517	14.8913	1.16036		3	LIG4-/- POLQ-/-	100	100	4.08	0.298	13	13	13	100	10.6922	0	10.6922
				99	8.88	0.453	25	25	14	56	6.21482	2.73452	3.4803						99	20.4	0.273	101	101	4	3.9604	18.1355	17.4172	0.718236					99	4.76	0.287	11	11	11	100	8.052	0	8.052
				97.5	8.24	0.503	32	32	7	21.875	7.72067	6.03177	1.6889						97.5	18.88	0.298	89	89	3	3.37079	15.8187	15.2855	0.533216					97.5	4.24	0.263	6	6	6	100	5.38059	0	5.38059
				95	7.936	0.367	16	16	1	6.25	5.49354	5.15019	0.343346						95	23	0.231	100	100	1	1	18.8218	18.6335	0.188218					95	3.84	0.303	3	3	3	100	2.57838	0	2.57838
				90	11.88	0.442	22	22	1	4.54545	4.18971	3.99927	0.190441						90	22.06	0.244	102	102	1	0.980392	18.9498	18.764	0.185782					90	9.92	0.331	1	1	1	100	0.304551	0	0.304551
				80	12.24	0.391	20	20	0	0	4.17899	4.17899	0						80	21.582	0.261	106	106	0	0	18.818	18.818	0					80	17.16	0.311	1	1	1	100	0.18738	0	0.18738
			95	100	8.16	0.401	20	20	7	35	6.11217	3.97291	2.13926					95	100	22.8	0.227	75	75	2	2.66667	14.4911	14.1046	0.386429				95	100	4.24	0.326	4	4	4	100	2.89385	0	2.89385
				99	8.32	0.413	19	19	6	31.5789	5.52943	3.78329	1.74614						99	25.4	0.251	108	108	2	1.85185	16.9401	16.6264	0.313706					99	4.56	0.311	3	3	3	100	2.11542	0	2.11542
				97.5	9.68	0.405	30	30	2	6.66667	7.65228	7.14213	0.510152						97.5	24.2	0.223	91	91	1	1.0989	16.8625	16.6772	0.185302					97.5	5.24	0.361	4	4	4	100	2.11457	0	2.11457
				95	15.48	0.465	36	36	1	2.77778	5.00125	4.86233	0.138924						95	21.2	0.246	105	105	0	0	20.1335	20.1335	0					95	8.4	0.401	3	3	3	100	0.890631	0	0.890631
				90	12.96	0.419	39	39	0	0	7.182	7.182	0						90	24	0.281	112	112	0	0	16.6074	16.6074	0					90	12.84	0.371	0	0	0	0	0	0	0
				80	14.16	0.444	35	35	0	0	5.56701	5.56701	0						80	23.1	0.226	98	98	0	0	18.7718	18.7718	0					80	11.28	0.301	0	0	0	0	0	0	0

## Sheet: Supplementary Fig.5
	Supplementary Figure 5 (same as Fig.2e)																Supplementary Figure 5																Supplementary Figure 5 (same as Fig.2f)
	Experiment	Genotype	Homology (%)		Inhibitor	Total no. of cels plated (x106)	PE	Total no. of puromycin resistant clones	No. of puromycin resistant clones analyzed	No. of targeted clones	Gene-targeting efficiency (%)	Total integration frequency （×10-5）	Random integration frequency （×10-5）	Targeted integration frequency （×10-5）			Experiment	Genotype	Homology (%)		Inhibitor	Total no. of cels plated (x106)	PE	Total no. of puromycin resistant clones	No. of puromycin resistant clones analyzed	No. of targeted clones	Gene-targeting efficiency (%)	Total integration frequency （×10-5）	Random integration frequency （×10-5）	Targeted integration frequency （×10-5）			Experiment	Genotype	Homology (%)		Inhibitor	Total no. of cels plated (x106)	PE	Total no. of puromycin resistant clones	No. of puromycin resistant clones analyzed	No. of targeted clones	Gene-targeting efficiency (%)	Total integration frequency （×10-5）	Random integration frequency （×10-5）	Targeted integration frequency （×10-5）
			5' arm	3' arm															5' arm	3' arm															5' arm	3' arm
	1	Nalm-6 WT	100	100	-	9.3	0.287	337	48	42	87.5	12.626	1.57825	11.0477			1	Nalm-6 RAD54-/- RAD54B-/-	100	100	-	8.55	0.27	892	192	9	4.6875	38.6398	36.8286	1.81124			1	Nalm-6 LIG4-/- POLQ-/-	100	100	-	5.62	0.291	363	48	48	100	22.1961	0	22.1961
					Rad52i	9.9	0.301	361	48	40	83.3333	12.1145	2.01908	10.0954							Rad52i	9.76	0.225	988	384	2	0.520833	44.9909	44.7566	0.234328							Rad52i	4.44	0.21	77	77	77	100	8.25826	0	8.25826
					Rad51i	11.1	0.264	249	96	18	18.75	8.49713	6.90392	1.59321							Rad51i	7.05	0.243	824	192	8	4.16667	48.0985	46.0944	2.00411							Rad51i	4.22	0.241	39	39	39	100	3.83473	0	3.83473
			95	95	-	9	0.311	211	96	19	19.7917	7.53841	6.04643	1.49198					95	95	-	9.92	0.241	1073	192	4	2.08333	44.8819	43.9468	0.935039					95	95	-	6.42	0.221	32	32	29	90.625	2.2554	0.211443	2.04395
					Rad52i	10.2	0.302	199	144	5	3.47222	6.4602	6.23589	0.224312							Rad52i	8.96	0.191	894	576	0	0	52.2392	52.2392	0							Rad52i	6.51	0.231	4	4	3	75	0.265991	0.0664978	0.199493
					Rad51i	11.7	0.271	271	144	26	18.0556	8.54701	7.0038	1.54321							Rad51i	8.88	0.22	979	192	3	1.5625	50.1126	49.3296	0.78301							Rad51i	8.43	0.191	33	33	29	87.8788	2.04952	0.248427	1.8011
		Nalm-6 WT + MSH2	100	100	-	11.1	0.311	409	48	41	85.4167	11.8479	1.72781	10.12				Nalm-6 RAD54-/- RAD54B-/- + MSH2	100	100	-	7.44	0.23	713	384	11	2.86458	41.6667	40.4731	1.19358				Nalm-6 LIG4-/- POLQ-/- + MSH2	100	100	-	5.82	0.251	221	48	48	100	15.1285	0	15.1285
					Rad52i	10.8	0.297	411	48	39	81.25	12.8133	2.4025	10.4108							Rad52i	7.32	0.209	812	576	0	0	53.0761	53.0761	0							Rad52i	4.28	0.214	40	40	40	100	4.36719	0	4.36719
					Rad51i	9.9	0.282	279	96	10	10.4167	9.99355	8.95256	1.041							Rad51i	8.1	0.218	793	480	12	2.5	44.9088	43.7861	1.12272							Rad51i	4.32	0.208	25	25	25	100	2.78223	0	2.78223
			95	95	-	10.8	0.304	231	144	2	1.38889	7.03582	6.9381	0.0977197					95	95	-	11.4	0.251	1299	672	2	0.297619	45.3974	45.2622	0.135111					95	95	-	9.42	0.241	5	5	5	100	0.220243	0	0.220243
					Rad52i	11.1	0.296	306	144	0	0	9.31337	9.31337	0							Rad52i	13.2	0.187	1406	672	0	0	56.96	56.96	0							Rad52i	10.32	0.215	0	0	0	0	0	0	0
					Rad51i	11.1	0.291	351	144	2	1.38889	10.8665	10.7156	0.150924							Rad51i	13.1	0.201	1361	672	2	0.297619	51.6881	51.5343	0.153834							Rad51i	9.48	0.192	7	7	7	100	0.384582	0	0.384582
	2	Nalm-6 WT	100	100	-	6.9	0.331	192	48	40	83.3333	8.40667	1.40111	7.00556			2	Nalm-6 RAD54-/- RAD54B-/-	100	100	-	7.1	0.3	683	144	12	8.33333	32.0657	29.3936	2.67214			2	Nalm-6 LIG4-/- POLQ-/-	100	100	-	2.68	0.237	153	48	48	100	24.0884	0	24.0884
					Rad52i	6.6	0.321	227	48	36	75	10.7146	2.67866	8.03597							Rad52i	8.9	0.29	901	384	4	1.04167	34.909	34.5453	0.363635							Rad52i	4.24	0.221	80	80	80	100	8.53752	0	8.53752
					Rad51i	10.2	0.287	201	96	14	14.5833	6.86616	5.86485	1.00132							Rad51i	8	0.22	536	144	10	6.94444	30.4545	28.3396	2.1149							Rad51i	4.38	0.201	51	51	51	100	5.79295	0	5.79295
			95	95	-	8.7	0.309	231	96	9	9.375	8.59279	7.78722	0.805574					95	95	-	7.9	0.27	881	288	8	2.77778	41.3033	40.156	1.14731					95	95	-	7.32	0.217	39	39	34	87.1795	2.45524	0.314774	2.14046
					Rad52i	9.6	0.276	246	144	3	2.08333	9.28442	9.09099	0.193425							Rad52i	8.3	0.25	963	576	1	0.173611	46.4096	46.3291	0.0805723							Rad52i	13.85	0.207	7	7	6	85.7143	0.244162	0.0348803	0.209282
					Rad51i	11.4	0.289	271	144	14	9.72222	8.22558	7.42587	0.799709							Rad51i	8.2	0.23	912	288	6	2.08333	48.3563	47.3489	1.00742							Rad51i	7.23	0.181	41	41	34	82.9268	3.13305	0.534911	2.59814
		Nalm-6 WT + MSH2	100	100	-	6.3	0.32	205	48	39	81.25	10.1687	1.90662	8.26203				Nalm-6 RAD54-/- RAD54B-/- + MSH2	100	100	-	8.9	0.25	801	144	4	2.77778	36	35	1				Nalm-6 LIG4-/- POLQ-/- + MSH2	100	100	-	4.62	0.241	156	48	48	100	14.0109	0	14.0109
					Rad52i	7.8	0.281	255	48	32	66.6667	11.6343	3.87809	7.75618							Rad52i	9.1	0.21	837	576	0	0	43.7991	43.7991	0							Rad52i	4.58	0.211	55	55	55	100	5.69134	0	5.69134
					Rad51i	6.3	0.282	181	96	8	8.33333	10.188	9.339	0.849							Rad51i	10.8	0.2	868	144	3	2.08333	40.1852	39.348	0.837191							Rad51i	6.78	0.201	39	39	39	100	2.8618	0	2.8618
			95	95	-	7.5	0.311	192	192	2	1.04167	8.23151	8.14577	0.0857449					95	95	-	12.3	0.24	1239	768	2	0.260417	41.9715	41.8622	0.109301					95	95	-	30.7	0.221	12	12	12	100	0.176869	0	0.176869
					Rad52i	8.4	0.277	249	249	0	0	10.7014	10.7014	0							Rad52i	14.5	0.17	1200	768	0	0	48.6815	48.6815	0							Rad52i	32.05	0.204	1	1	1	100	0.0152947	0	0.0152947
					Rad51i	8.7	0.298	271	192	2	1.04167	10.4528	10.3439	0.108884							Rad51i	13.6	0.15	1065	768	3	0.390625	52.2059	52.002	0.203929							Rad51i	31.3	0.181	9	9	9	100	0.158862	0	0.158862
	3	Nalm-6 WT	100	100	-	7.5	0.309	345	48	39	81.25	14.8867	2.79126	12.0955			3	Nalm-6 RAD54-/- RAD54B-/-	100	100	-	7.3	0.22	474	96	10	10.4167	29.5143	26.4399	3.07441			3	Nalm-6 LIG4-/- POLQ-/-	100	100	-	11.65	0.222	789	789	786	99.6198	30.5069	0.115996	30.3909
					Rad52i	6.3	0.279	277	48	34	70.8333	15.7592	4.59644	11.1628							Rad52i	8.1	0.12	267	288	5	1.73611	27.4691	26.9922	0.476895							Rad52i	10.35	0.189	218	218	218	100	11.1443	0	11.1443
					Rad51i	9.6	0.253	411	96	16	16.6667	16.9219	14.1016	2.82032							Rad51i	7.5	0.16	398	96	10	10.4167	33.1667	29.7118	3.45486							Rad51i	10.6	0.174	180	180	176	97.7778	9.75927	0.216873	9.5424
			95	95	-	8.1	0.341	299	96	10	10.4167	10.8251	9.69748	1.12761					95	95	-	8	0.25	668	144	5	3.47222	33.4	32.2403	1.15972					95	95	-	8.19	0.209	27	27	23	85.1852	1.57737	0.233684	1.34369
					Rad52i	9.3	0.319	312	144	2	1.38889	10.5167	10.3707	0.146066							Rad52i	8.4	0.2	631	631	2	0.316957	37.5595	37.4405	0.119048							Rad52i	14.45	0.176	9	9	7	77.7778	0.353885	0.0786411	0.275244
					Rad51i	10.5	0.277	418	144	19	13.1944	14.3717	12.4754	1.89626							Rad51i	8.6	0.21	694	144	5	3.47222	38.4275	37.0932	1.33429							Rad51i	7.53	0.169	42	42	36	85.7143	3.30041	0.471487	2.82892
		Nalm-6 WT + MSH2	100	100	-	5.7	0.27	271	48	37	77.0833	17.6088	4.03536	13.5735				Nalm-6 RAD54-/- RAD54B-/- + MSH2	100	100	-	8.2	0.19	529	96	4	4.16667	33.9538	32.539	1.41474				Nalm-6 LIG4-/- POLQ-/- + MSH2	100	100	-	3.32	0.231	137	137	137	100	17.8637	0	17.8637
					Rad52i	7.2	0.26	301	48	39	81.25	16.0791	3.01482	13.0642							Rad52i	8	0.15	404	404	2	0.49505	33.6667	33.5	0.166667							Rad52i	4.22	0.203	46	46	46	100	5.36969	0	5.36969
					Rad51i	6.6	0.23	314	96	9	9.375	20.6851	18.7459	1.93923							Rad51i	7.6	0.18	548	96	3	3.125	40.0585	38.8067	1.25183							Rad51i	8.04	0.191	51	51	51	100	3.32109	0	3.32109
			95	95	-	6.9	0.28	118	118	1	0.847458	6.10766	6.0559	0.0517598					95	95	-	10.1	0.22	793	576	3	0.520833	35.6886	35.5027	0.185878					95	95	-	32.7	0.176	12	12	12	100	0.208507	0	0.208507
					Rad52i	7.8	0.29	186	186	0	0	8.22281	8.22281	0							Rad52i	9.4	0.21	685	685	1	0.145985	34.7011	34.6505	0.0506586							Rad52i	42.1	0.188	1	1	1	100	0.0126346	0	0.0126346
					Rad51i	7.2	0.22	171	171	2	1.16959	10.7955	10.6692	0.126263							Rad51i	10.3	0.13	586	586	2	0.341297	43.764	43.6146	0.149365							Rad51i	42.45	0.164	9	9	9	100	0.129277	0	0.129277
	two-sided Student's t-test (Supplementary Figure 5)																two-sided Student's t-test (Supplementary Figure 5)																two-sided Student's t-test (Supplementary Figure 5)
	TI frequency																TI frequency																	TI frequency					RI frequency
	Nalm-6 WT			100-100				95-95									Nalm-6 RAD54-/- RAD54B-/-			100-100				95-95									Nalm-6 LIG4-/- POLQ-/-			Rad52i	Rad51i				Rad52i	Rad51i
				-				-												-				-										100-100	-	P = 0.02881	P = 0.03589		100-100	-	P = 0.42265	P = 0.42265
		100-100	Rad52i	P = 0.70700		95-95	Rad52i	P = 0.03731										100-100	Rad52i	P = 0.01919		95-95	Rad52i	P = 0.00095										95-95	-	P = 0.02766	P = 0.37601		95-95	-	P = 0.04670	P = 0.12391
			Rad51i	P = 0.01800			Rad51i	P = 0.39027											Rad51i	P = 0.98678			Rad51i	P = 0.74941
		95-95	-	P = 0.02427																														TI frequency
																	Nalm-6 RAD54-/- RAD54B-/- + MSH2			100-100				95-95									Nalm-6 LIG4-/- POLQ-/- +MSH2			Rad52i	Rad51i
	TI frequency																			-				-										100-100	-	P = 0.01327	P = 0.01004
				100-100				95-95										100-100	Rad52i	P = 0.00425		95-95	Rad52i	P = 0.00461										95-95	-	P = 0.00772	P = 0.78868
	Nalm-6 WT + MSH2			-				-											Rad51i	P = 0.05440			Rad51i	P = 0.56989
		100-100	Rad52i	P = 0.46002		95-95	Rad52i	P = 0.02947
			Rad51i	P = 0.01671			Rad51i	P = 0.13165
		95-95	-	P = 0.02128

## Sheet: Supplementary Fig.6
	Supplementary Fig. 6c																									Supplementary Fig. 6d
	Experiment	Cell line	Plasmid	No. of cels analyzed	No. of GFP+ cells	GFP+ （%）		Experiment	Cell line	Plasmid	No. of cels analyzed	No. of GFP+ cells	GFP+ （%）													Experiment	Cell line	Plasmid	No. of cels analyzed	No. of GFP+ cells	GFP+ （%）		Experiment	Cell line	Plasmid	No. of cels analyzed	No. of GFP+ cells	GFP+ （%）
															two-sided Student's t-test (Supplementary Fig. 6c)																									two-sided Student's t-test (Supplementary Fig. 6d)
	1	Nalm-6 WT	-	91109	3	0.00329276		1	Nalm-6 RAD52-/-	-	93091	3	0.00322265				RAD52-/-					RAD52-/-				1	Nalm-6 WT	-	91038	2	0.00219688		1	Nalm-6 RAD52-/-	-	90838	2	0.00220172				RAD52-/-					RAD52-/-
			pSceI	98303	155	0.157676				pSceI	90083	129	0.143201				pmaxGFP					Fold increase						pSceI	80031	72	0.0899651				pSceI	81119	39	0.0480775				pmaxGFP					Fold increase
			pmaxGFP	30000	22910	76.3667				pmaxGFP	30000	23053	76.8433		WT	pmaxGFP	P = 0.74190			WT	Fold increase	P = 0.76786						pmaxGFP	30000	21290	70.9667				pmaxGFP	30000	20094	66.98		WT	pmaxGFP	P = 0.80211			WT	Fold increase	P = 0.01984
	2		-	90066	3	0.00333089		2		-	91407	2	0.00218802				WT					RAD54-/-RAD54B-/-				2		-	84093	1	0.00118916		2		-	86003	1	0.00116275				WT					RAD54-/-RAD54B-/-
			pSceI	90039	179	0.198803				pSceI	88381	110	0.124461				pSceI +			RAD52-/-		pSceI +						pSceI	89103	60	0.0673378				pSceI	90389	20	0.0221266				pSceI +			RAD52-/-		pSceI +
			pmaxGFP	30000	24187	80.6233				pmaxGFP	30000	24908	83.0267		WT	pSceI -	P = 0.00264				pSceI -	P = 0.00063						pmaxGFP	30000	24489	81.63				pmaxGFP	30000	23650	78.8333		WT	pSceI -	P = 0.00057				pSceI -	P = 0.00674
	3		-	92223	2	0.00216866		3		-	94107	3	0.00318786													3		-	89901	1	0.00111233		3		-	87094	2	0.00229637
			pSceI	80991	100	0.123471				pSceI	83760	109	0.130134															pSceI	83981	65	0.0773985				pSceI	92228	35	0.0379494
			pmaxGFP	30000	23839	79.4633				pmaxGFP	30000	22394	74.6467															pmaxGFP	30000	23711	79.0367				pmaxGFP	30000	24490	81.6333
	4		-	94681	3	0.00316853		4		-	90332	2	0.00221405													4		-	93067	2	0.00214899		4		-	94165	2	0.00212393
			pSceI	90001	123	0.136665				pSceI	84937	108	0.127153															pSceI	89092	79	0.0886724				pSceI	91109	30	0.0329276
			pmaxGFP	30000	22704	75.68				pmaxGFP	30000	24176	80.5867															pmaxGFP	30000	24003	80.01				pmaxGFP	30000	24702	82.34
	Supplementary Fig. 6e
	Experiment	Genotype	Targeting vector		Inhibitor		Total no. of cels plated (x106)	PE	Total no. of puromycin resistant clones	No. of puromycin resistant clones analyzed	No. of targeted clones	Gene-targeting efficiency (%)	Total integration frequency （×10-5）	Random integration frequency （×10-5）	Targeted integration frequency （×10-5）			Experiment	Genotype	Targeting vector		Inhibitor		Total no. of cels plated (x106)	PE	Total no. of puromycin resistant clones	No. of puromycin resistant clones analyzed	No. of targeted clones	Gene-targeting efficiency (%)	Total integration frequency （×10-5）	Random integration frequency （×10-5）	Targeted integration frequency （×10-5）			Experiment	Genotype	Targeting vector		Inhibitor		Total no. of cels plated (x106)	PE	Total no. of puromycin resistant clones	No. of puromycin resistant clones analyzed	No. of targeted clones	Gene-targeting efficiency (%)	Total integration frequency （×10-5）	Random integration frequency （×10-5）	Targeted integration frequency （×10-5）
	1	Nalm-6 WT	p8.9HPRT-2A-Bsr (100%-100%)		-		8	0.38	390	24	21	87.5	12.8289	1.60362	11.2253			2	Nalm-6 WT	p8.9HPRT-2A-Bsr (100%-100%)		-		8.3	0.39	362	26	20	76.9231	11.1832	2.58074	8.60246			3	Nalm-6 WT	p8.9HPRT-2A-Bsr (100%-100%)		-		14.7	0.27	39	24	21	87.5	9.82615	1.22827	8.59788
					Rad52i		7.7	0.33	383	24	17	70.8333	15.0728	4.39624	10.6766							Rad52i		8.1	0.33	291	26	21	80.7692	10.8866	2.09359	8.79306							Rad52i		18.6	0.22	43	24	18	75	10.5083	2.62708	7.88123
					Rad51i		7.1	0.31	361	48	7	14.5833	16.4016	14.0097	2.39191							Rad51i		8.9	0.31	375	52	6	11.5385	13.5919	12.0236	1.56829							Rad51i		26.4	0.31	61	24	6	25	7.45357	5.59018	1.86339
			p8.9HPRT-2A-Bsr-95-95 (95%-95%)		-		7.6	0.4	406	48	8	16.6667	13.3553	11.1294	2.22588					p8.9HPRT-2A-Bsr-95-95 (95%-95%)		-		7.9	0.39	382	52	8	15.3846	12.3986	10.4911	1.90747					p8.9HPRT-2A-Bsr-95-95 (95%-95%)		-		21.3	0.29	60	60	4	6.66667	9.71345	9.06589	0.647564
					Rad52i		9	0.38	411	144	5	3.47222	12.0175	11.6003	0.417276							Rad52i		8.3	0.4	437	255	5	1.96078	13.1627	12.9046	0.258091							Rad52i		36	0.27	59	59	2	3.38983	6.06996	5.8642	0.205761
					Rad51i		8.1	0.33	474	48	7	14.5833	17.7329	15.1468	2.58605							Rad51i		8.2	0.28	374	52	8	15.3846	16.2892	13.7832	2.50603							Rad51i		23.7	0.25	64	64	6	9.375	10.8017	9.78903	1.01266
		Nalm-6 WT + MSH2	p8.9HPRT-2A-Bsr (100%-100%)		-		7.8	0.41	439	30	23	76.6667	13.7273	3.20304	10.5243				Nalm-6 WT + MSH2	p8.9HPRT-2A-Bsr (100%-100%)		-		8	0.37	358	26	20	76.9231	12.0946	2.79106	9.30353				Nalm-6 WT + MSH2	p8.9HPRT-2A-Bsr (100%-100%)		-		21.6	0.3	113	24	20	83.3333	17.4383	2.90638	14.5319
					Rad52i		7.1	0.3	271	30	22	73.3333	12.723	3.3928	9.3302							Rad52i		7.9	0.33	301	26	20	76.9231	11.5458	2.66442	8.88141							Rad52i		21.3	0.26	91	24	18	75	16.4319	4.10798	12.3239
					Rad51i		8	0.29	354	48	8	16.6667	15.2586	12.7155	2.5431							Rad51i		8.1	0.27	396	52	4	7.69231	18.107	16.7142	1.39285							Rad51i		23.7	0.22	64	24	4	16.6667	12.2746	10.2289	2.04577
			p8.9HPRT-2A-Bsr-95-95 (95%-95%)		-		7.5	0.34	334	334	4	1.1976	13.098	12.9412	0.156863					p8.9HPRT-2A-Bsr-95-95 (95%-95%)		-		7.7	0.31	339	339	3	0.884956	14.2019	14.0762	0.125681					p8.9HPRT-2A-Bsr-95-95 (95%-95%)		-		76.8	0.28	221	221	2	0.904977	10.2772	10.1842	0.093006
					Rad52i		8.2	0.33	291	291	2	0.687285	10.7539	10.68	0.0739098							Rad52i		8.1	0.27	309	309	1	0.323625	14.1289	14.0832	0.0457247							Rad52i		80.8	0.22	233	233	0	0	13.1076	13.1076	0
					Rad51i		7.9	0.28	331	331	3	0.906344	14.9638	14.8282	0.135624							Rad51i		8.1	0.22	298	298	4	1.34228	16.7228	16.4983	0.224467							Rad51i		87.2	0.24	199	199	3	1.50754	9.50879	9.36544	0.143349
		Nalm-6 RAD52-/-	p8.9HPRT-2A-Bsr (100%-100%)		-		7.8	0.31	308	26	21	80.7692	12.7378	2.44958	10.2882				Nalm-6 RAD52-/-	p8.9HPRT-2A-Bsr (100%-100%)		-		9	0.37	381	24	19	79.1667	11.4414	2.38363	9.05781				Nalm-6 RAD52-/-	p8.9HPRT-2A-Bsr (100%-100%)		-		21.66	0.18	71	24	23	95.8333	18.2107	0.75878	17.452
					Rad52i		8.2	0.3	332	26	20	76.9231	13.4959	3.11445	10.3815							Rad52i		9.1	0.34	379	24	20	83.3333	12.2495	2.04159	10.2079							Rad52i		23.85	0.074	25	25	22	88	14.1651	1.69981	12.4653
					Rad51i		9	0.2	277	54	5	9.25926	15.3889	13.964	1.4249							Rad51i		8.9	0.26	388	96	5	5.20833	16.7675	15.8942	0.873307							Rad51i		24.99	0.077	21	21	5	23.8095	10.9135	8.31501	2.59844
			p8.9HPRT-2A-Bsr-95-95 (95%-95%)		-		7.9	0.29	331	331	2	0.60423	14.4478	14.3605	0.0872981					p8.9HPRT-2A-Bsr-95-95 (95%-95%)		-		8.9	0.35	299	299	5	1.67224	9.59872	9.4382	0.160514					p8.9HPRT-2A-Bsr-95-95 (95%-95%)		-		24.42	0.19	80	24	18	75	17.2421	4.31053	12.9316
					Rad52i		9	0.36	421	421	4	0.950119	12.9938	12.8704	0.123457							Rad52i		9.2	0.34	312	312	6	1.92308	9.97442	9.78261	0.191816							Rad52i		66.88	0.054	36	36	13	36.1111	9.9681	6.36851	3.59959
					Rad51i		9.3	0.23	338	338	3	0.887574	15.8018	15.6615	0.140252							Rad51i		9	0.24	371	371	4	1.07817	17.1759	16.9907	0.185185							Rad51i		34.2	0.068	38	38	23	60.5263	16.3399	6.44995	9.88992
		Nalm-6 RAD52-/- + MSH2	p8.9HPRT-2A-Bsr (100%-100%)		-		7.7	0.33	335	24	18	75	13.1838	3.29595	9.88784				Nalm-6 RAD52-/- + MSH2	p8.9HPRT-2A-Bsr (100%-100%)		-		8.4	0.38	357	48	38	79.1667	11.1842	2.33004	8.85417				Nalm-6 RAD52-/- + MSH2	p8.9HPRT-2A-Bsr (100%-100%)		-		29.1	0.21	115	24	22	91.6667	18.8185	1.56821	17.2503
					Rad52i		7.5	0.34	331	24	17	70.8333	12.9804	3.78595	9.19444							Rad52i		8.5	0.38	330	48	39	81.25	10.2167	1.91563	8.30108							Rad52i		30.3	0.12	57	24	21	87.5	15.6766	1.95957	13.717
					Rad51i		8	0.31	360	48	7	14.5833	14.5161	12.3992	2.11694							Rad51i		8.9	0.33	469	96	9	9.375	15.9687	14.4716	1.49706							Rad51i		29.4	0.101	51	51	14	27.451	17.1752	12.4604	4.71476
			p8.9HPRT-2A-Bsr-95-95 (95%-95%)		-		8.1	0.38	391	391	0	0	12.7031	12.7031	0					p8.9HPRT-2A-Bsr-95-95 (95%-95%)		-		16.4	0.31	601	601	1	0.166389	11.8214	11.8017	0.0196696					p8.9HPRT-2A-Bsr-95-95 (95%-95%)		-		39.6	0.204	71	71	8	11.2676	8.78887	7.79857	0.990295
					Rad52i		9	0.29	370	370	0	0	14.1762	14.1762	0							Rad52i		17.8	0.29	554	554	2	0.361011	10.7323	10.6935	0.0387447							Rad52i		83.2	0.141	106	106	2	1.88679	9.03573	8.86525	0.170486
					Rad51i		8.5	0.28	388	388	1	0.257732	16.3025	16.2605	0.0420168							Rad51i		19.1	0.28	792	792	2	0.252525	14.8093	14.7719	0.0373972							Rad51i		85.6	0.123	119	119	8	6.72269	11.3023	10.5425	0.759821
	Supplementary Fig. 6g																		Uncropped blots for panel b,f
	Experiment	Targeting vector		Genotype	Rad51 inhibitor		siRNA		Total no. of cels plated (x106)	PE	Total no. of puromycin resistant clones	No. of puromycin resistant clones analyzed	No. of targeted clones	Gene-targeting efficiency (%)	Total integration frequency （×10-5）	Random integration frequency （×10-5）	Targeted integration frequency （×10-5）
	1	p8.9HPRT-2A-Bsr-95-95 (95%-95%)		Nalm-6 WT	-		siControl		8.8	0.31	293	96	10	10.4167	10.7405	9.62167	1.1188
							siXPF		10.9	0.24	317	317	7	2.2082	12.1177	11.8502	0.267584
							siERCC1		10.5	0.27	296	296	7	2.36486	10.4409	10.194	0.246914
					+		siControl		11.1	0.26	314	96	12	12.5	10.8801	9.5201	1.36001
							siXPF		11.1	0.24	309	309	9	2.91262	11.5991	11.2613	0.337838
							siERCC1		10.4	0.25	398	398	7	1.75879	15.3077	15.0385	0.269231
		p8.9HPRT-2A-Bsr-95-95 (95%-95%)		Nalm-6 WT + MSH2	-		siControl		20.1	0.28	525	384	5	1.30208	9.32836	9.2069	0.121463
							siXPF		26.1	0.23	661	661	2	0.302572	11.0112	10.9778	0.0333167
							siERCC1		28.3	0.22	639	639	3	0.469484	10.2634	10.2152	0.048185
					+		siControl		10.8	0.31	414	414	5	1.20773	12.3656	12.2162	0.149343
							siXPF		38.6	0.22	781	781	2	0.256082	9.19689	9.17334	0.0235516
							siERCC1		35.2	0.22	703	703	2	0.284495	9.078	9.05217	0.0258264

[truncated: 6 more sheets: Supplementary Fig.7, Supplementary Fig.8, Supplementary Fig.9, Supplementary Fig.10, Supplementary Fig.11, Supplementary Fig.12]
